# Supplementary material for: Comparative performance evaluation of bisulfite- and enzyme-based DNA conversion methods
Source: Clin Epigenetics. 2025 Apr 3;17:56. doi: 10.1186/s13148-025-01855-7 (PMC11969950; doi:10.1186/s13148-025-01855-7)
Supplement: Supplementary file 3 — qBiCo index data tab contains the qBiCo results of each converted sample in duplicate per row. Columns contain the following labels: Sample, Well, Conversion efficiency, DNA concentration, Fragmentation, Experiment, DNA input, Elution volume, Expected concentration, Conversion method and Recovery. Conversion experiment labeled tabs (BC1, EC1, etc.) include the Cq values of each converted sample in duplicate. Columns contain the following labels: Well, Fluor, Target, Sample, Cq, DNA input, Elution volume, Excluded (1 if excluded based on manual curation of qPCR data). The graphs sample list tab shows which samples are used for analysis of each validation parameter. The statistics comparative tests tab contains the results of the comparative statistical tests. The statistics pairwise tests tab contains the results of the pairwise statistical tests. [file 13148_2025_1855_MOESM3_ESM.xlsx]

## Sheet: qPCR_index_data
Sample	Well	Conversion_efficiency	DNA_conc	Fragmentation	experiment	DNA_input_ng	Elution_volume_ul	Expected_concentration	conversion_method	Recovery
SHS2_100	A10	99.3446	10.1667	2.03242	BC_1	100	20	5	BC	2.03335
SHS3_100	A11	99.0862	7.72591	2.13979	BC_1	100	20	5	BC	1.54518
SHS3_100	A12	98.7825	8.66223	2.22719	BC_1	100	20	5	BC	1.73245
SHS1_100	A3	98.2855	9.17211	1.88679	BC_1	100	20	5	BC	1.83442
SHS1_100	A4	98.335	9.06779	1.99785	BC_1	100	20	5	BC	1.81356
SHS1_100	A5	98.7614	9.22472	1.91944	BC_1	100	20	5	BC	1.84494
SHS1_100	A6	98.8246			BC_1	100	20	5	BC
SHS2_100	A7	98.8451	10.6427	2.26574	BC_1	100	20	5	BC	2.12855
SHS2_100	A8	98.9208	9.01607	2.09139	BC_1	100	20	5	BC	1.80321
SHS2_100	A9	99.2345	10.4617	2.07946	BC_1	100	20	5	BC	2.09233
SHS2_20	B10	99.0817	2.53263	2.94763	BC_1	20	20	1	BC	2.53263
SHS3_20	B11	99.0452	2.02627	2.84819	BC_1	20	20	1	BC	2.02627
SHS3_20	B12	98.9229	2.02627	2.67452	BC_1	20	20	1	BC	2.02627
SHS1_20	B3	92.4497	1.87034	3.32382	BC_1	20	20	1	BC	1.87034
SHS1_20	B4	91.8114	2.36464	6.56495	BC_1	20	20	1	BC	2.36464
SHS1_20	B5	98.2371	1.87034	2.12758	BC_1	20	20	1	BC	1.87034
SHS1_20	B6	98.3569	2.00322	3.05054	BC_1	20	20	1	BC	2.00322
SHS2_20	B7	96.9778	2.02627	2.84819	BC_1	20	20	1	BC	2.02627
SHS2_20	B8	96.9379	2.24599	3.06804	BC_1	20	20	1	BC	2.24599
SHS2_20	B9	98.9991	2.23318	4.9321	BC_1	20	20	1	BC	2.23318
SHS2_10	C10	98.8064	0.749002	2.51143	BC_1	10	20	0.5	BC	1.498
SHS3_10	C11	98.4272	0.92553	2.37182	BC_1	10	20	0.5	BC	1.85106
SHS3_10	C12	98.3495	0.92553	2.25282	BC_1	10	20	0.5	BC	1.85106
SHS1_10	C3	98.0423	1.00844	4.34895	BC_1	10	20	0.5	BC	2.01688
SHS1_10	C4	98.1317	0.991285	3.4994	BC_1	10	20	0.5	BC	1.98257
SHS1_10	C5	97.9797	1.07393	2.42671	BC_1	10	20	0.5	BC	2.14785
SHS1_10	C6	98.0416	0.830223	2.88096	BC_1	10	20	0.5	BC	1.66045
SHS2_10	C7	98.653	1.06171	2.68986	BC_1	10	20	0.5	BC	2.12342
SHS2_10	C8	98.5474	1.25326	3.47944	BC_1	10	20	0.5	BC	2.50652
SHS2_10	C9	98.9095	0.687422	2.10338	BC_1	10	20	0.5	BC	1.37484
SHS2_5	D10	98.5528	0.468594	2.20186	BC_1	5	20	0.25	BC	1.87437
SHS3_5	D11	94.7272	0.556309		BC_1	5	20	0.25	BC	2.22524
SHS3_5	D12	92.7947	0.660443	7.15305	BC_1	5	20	0.25	BC	2.64177
SHS1_5	D3	98.6302	0.537541		BC_1	5	20	0.25	BC	2.15017
SHS1_5	D4	98.8408	0.766336	11.3683	BC_1	5	20	0.25	BC	3.06534
SHS1_5	D5	98.4807	0.753299	1.67324	BC_1	5	20	0.25	BC	3.01319
SHS1_5	D6	98.7038	0.894307	5.78874	BC_1	5	20	0.25	BC	3.57723
SHS2_5	D7	97.8994	0.575731	5.52983	BC_1	5	20	0.25	BC	2.30293
SHS2_5	D8	97.4963	0.668042	4.76572	BC_1	5	20	0.25	BC	2.67217
SHS2_5	D9	98.5831	0.623729	2.7679	BC_1	5	20	0.25	BC	2.49491
SHS2_1	E10	84.6292	0.0548657		BC_1	1	20	0.05	BC	1.09731
SHS3_1	E11	96.9384	0.301668		BC_1	1	20	0.05	BC	6.03336
SHS3_1	E12	95.1918	0.0882007	1.42563	BC_1	1	20	0.05	BC	1.76401
SHS1_1	E3	81.6098	0.0928599		BC_1	1	20	0.05	BC	1.8572
SHS1_1	E4	96.9293			BC_1	1	20	0.05	BC
SHS1_1	E5	92.2003	0.280051		BC_1	1	20	0.05	BC	5.60102
SHS1_1	E6	92.4282	0.181324		BC_1	1	20	0.05	BC	3.62647
SHS2_1	E7	97.0881	0.220247		BC_1	1	20	0.05	BC	4.40494
SHS2_1	E8	96.5086	0.350036		BC_1	1	20	0.05	BC	7.00072
SHS2_1	E9	84.7247	0.173214		BC_1	1	20	0.05	BC	3.46428
SHS2_100	F10	98.9978	10.7038	1.96386	BC_1	100	20	5	BC	2.14076
SHS1_100	F5	98.7078	9.17211	1.7819	BC_1	100	20	5	BC	1.83442
SHS1_100	F6	98.8724	9.01607	1.7819	BC_1	100	20	5	BC	1.80321
SHS2_100	F9	99.0827	11.6626	1.8024	BC_1	100	20	5	BC	2.33253
SHS3_100	G3	99.1554	9.1198	2.1644	BC_1	100	20	5	BC	1.82396
SHS3_100	G4	99.2598	9.22472	1.81274	BC_1	100	20	5	BC	1.84494
SHS3_10	G5	98.8429	1.04964	2.96454	BC_1	10	20	0.5	BC	2.09927
SHS3_10	G6	98.6289	1.30446	3.51947	BC_1	10	20	0.5	BC	2.60892
SHS3_1	G7	98.2055	0.102342		BC_1	1	20	0.05	BC	2.04685
SHS3_1	G8	97.3949	0.158066		BC_1	1	20	0.05	BC	3.16132
SHS3_20	H3	97.1773	1.67774	2.22719	BC_1	20	20	1	BC	1.67774
SHS3_20	H4	96.7743	1.84907	3.68425	BC_1	20	20	1	BC	1.84907
SHS3_5	H5	98.2885	0.549981	2.42671	BC_1	5	20	0.25	BC	2.19993
SHS3_5	H6	98.4683	0.468594	4.50079	BC_1	5	20	0.25	BC	1.87437
SHS3_100	H7	98.1292	11.0775	2.83195	BC_1	100	20	5	BC	2.2155
SHS3_100	H8	98.5471	8.4663	2.20186	BC_1	100	20	5	BC	1.69326
SHS1_100	A4	98.1614	16.6113	4.11239	BC_2	100	20	5	BC	3.32225
SHS1_100	A5	97.8685	17.4581	3.79317	BC_2	100	20	5	BC	3.49163
SHS2_100	A6	97.9081	15.4174	3.70002	BC_2	100	20	5	BC	3.08347
SHS2_100	A7	97.5242	16.9239	4.51424	BC_2	100	20	5	BC	3.38478
SHS3_100	A8	98.1208	12.7154	4.11239	BC_2	100	20	5	BC	2.54307
SHS3_100	A9	98.0802	13.0355	3.65431	BC_2	100	20	5	BC	2.60709
SHS1_20	B4	97.0286	3.04417	4.26866	BC_2	20	20	1	BC	3.04417
SHS1_20	B5	97.5155	3.95223	4.92468	BC_2	20	20	1	BC	3.95223
SHS2_20	B6	97.0319	4.33844	4.29527	BC_2	20	20	1	BC	4.33844
SHS2_20	B7	97.4236	3.60041	4.48629	BC_2	20	20	1	BC	3.60041
SHS3_20	B8	97.887	2.84299	4.0616	BC_2	20	20	1	BC	2.84299
SHS3_20	B9	97.8896	3.34164	4.40341	BC_2	20	20	1	BC	3.34164
SHS1_10	C4	97.59	1.49878	4.95539	BC_2	10	20	0.5	BC	2.99756
SHS1_10	C5	97.5615	1.72911	3.91292	BC_2	10	20	0.5	BC	3.45823
SHS2_10	C6	96.4536	1.69717	5.20803	BC_2	10	20	0.5	BC	3.39434
SHS2_10	C7	96.7652	1.77264	4.59923	BC_2	10	20	0.5	BC	3.54528
SHS3_10	C8	97.6189	1.79482	6.63666	BC_2	10	20	0.5	BC	3.58963
SHS3_10	C9	97.8547	1.56543	4.37613	BC_2	10	20	0.5	BC	3.13086
SHS1_5	D4	97.1662	0.946198	4.6858	BC_2	5	20	0.25	BC	3.78479
SHS1_5	D5	97.6797	0.917245	5.20803	BC_2	5	20	0.25	BC	3.66898
SHS2_5	D6	97.5238	1.18348	8.83329	BC_2	5	20	0.25	BC	4.73391
SHS2_5	D7	97.7837	1.07145	4.9554	BC_2	5	20	0.25	BC	4.28578
SHS3_5	D8	96.2944	0.780371	5.54202	BC_2	5	20	0.25	BC	3.12148
SHS3_5	D9	95.6349	0.976066	6.71969	BC_2	5	20	0.25	BC	3.90426
SHS1_1	E4	96.1009	0.229361	2.67818	BC_2	1	20	0.05	BC	4.58723
SHS1_1	E5	96.0097	0.18224		BC_2	1	20	0.05	BC	3.64479
SHS2_1	E6	96.5563	0.292278		BC_2	1	20	0.05	BC	5.84557
SHS2_1	E7	96.9507	0.157963		BC_2	1	20	0.05	BC	3.15927
SHS3_1	E8	92.5801	0.24407		BC_2	1	20	0.05	BC	4.8814
SHS3_1	E9	92.8474	0.207649		BC_2	1	20	0.05	BC	4.15298
S1_double	F4	98.6507	25.9872	4.3761	BC_2	100	20	5	BC	5.19744
S1_double	F5	98.4977	12.3263	3.28788	BC_2	100	20	5	BC	2.46525
S2_double	F6	98.737	17.8976	3.76966	BC_2	100	20	5	BC	3.57953
S2_double	F7	98.5687	18.4626	3.43409	BC_2	100	20	5	BC	3.69252
S3_double	F8	98.7251	13.8714	3.63167	BC_2	100	20	5	BC	2.77428
S3_double	F9	98.3688	14.0449	4.01141	BC_2	100	20	5	BC	2.80898
S1_binding1	G4	97.8913	17.7867	3.7463	BC_2	100	20	5	BC	3.55735
S1_binding1	G5	98.2402	18.6935	3.4555	BC_2	100	20	5	BC	3.73871
S2_binding1	G6	98.1707	10.7509	3.56458	BC_2	100	20	5	BC	2.15018
S2_binding1	G7	98.2525	11.9491	3.86456	BC_2	100	20	5	BC	2.38982
S3_binding1	G8	97.9828	9.03363	4.2422	BC_2	100	20	5	BC	1.80673
S3_binding1	G9	98.1703	9.37688	4.83369	BC_2	100	20	5	BC	1.87538
S1_binding5	H4	97.7308	16.8191	3.26751	BC_2	100	20	5	BC	3.36381
S1_binding5	H5	97.6108	18.4626	3.9129	BC_2	100	20	5	BC	3.69252
S3_binding5	H8	98.1481	17.6765	3.7463	BC_2	100	20	5	BC	3.5353
S3_binding5	H9	98.1587	16.6113	3.76966	BC_2	100	20	5	BC	3.32225
S1_HP	A10	98.8	12.1185	2.60515	BC_3	100	20	5	BC	2.4237
S1_MP	A11	90.4239	16.4991	3.26807	BC_3	100	20	5	BC	3.29983
S1_LP	A12	97.6045	12.5851	2.8274	BC_3	100	20	5	BC	2.51703
SHS1_5	A4	98.332	0.51669	4.70894	BC_3	5	20	0.25	BC	2.06676
SHS1_5d	A5	98.3811	0.41188	9.35483	BC_3	5	20	0.25	BC	1.64752
SHS1_5t	A6	98.0049	0.425056	2.65486	BC_3	5	20	0.25	BC	1.70022
S1_HH	A7	98.5933	7.05084	3.16678	BC_3	100	20	5	BC	1.41017
S1_MH	A8	98.7084	17.7943	2.84526	BC_3	100	20	5	BC	3.55886
S1_NH	A9	63.0651	20.3103	4.28445	BC_3	100	20	5	BC	4.06205
S1_HP	B10	99.0529	12.5061	3.10751	BC_3	100	20	5	BC	2.50123
S1_MP	B11	91.5277	15.8874	3.04935	BC_3	100	20	5	BC	3.17747
S1_LP	B12	98.343	13.1523	2.62161	BC_3	100	20	5	BC	2.63047
SHS1_5	B4	98.9785	0.0891608	1.54467	BC_3	5	20	0.25	BC	0.356643
SHS1_5d	B5	98.3067	0.600992	3.9477	BC_3	5	20	0.25	BC	2.40397
SHS1_5t	B6	98.1592	0.560769	2.65485	BC_3	5	20	0.25	BC	2.24308
S1_HH	B7	98.6377	7.18532	2.86324	BC_3	100	20	5	BC	1.43706
S1_MH	B8	98.6975	17.6826	2.57254	BC_3	100	20	5	BC	3.53652
S1_NH	B9	67.4104	18.5963	3.52461	BC_3	100	20	5	BC	3.71925
S2_HP	C10	99.0244	11.0261	2.77449	BC_3	100	20	5	BC	2.20523
S2_MP	C11	99.1929	8.90092	2.5564	BC_3	100	20	5	BC	1.78018
S2_LP	C12	98.1581	13.4878	2.72256	BC_3	100	20	5	BC	2.69757
SHS2_5	C4	97.7057	0.567877	7.69576	BC_3	5	20	0.25	BC	2.27151
SHS2_5d	C5	97.7697	0.773157	4.53433	BC_3	5	20	0.25	BC	3.09263
SHS2_5t	C6	97.5371	0.730555	4.53433	BC_3	5	20	0.25	BC	2.92222
S2_HH	C7	99.3761	9.41997	3.68346	BC_3	100	20	5	BC	1.88399
S2_MH	C8	99.1478	11.5959	2.86324	BC_3	100	20	5	BC	2.31917
S2_NH	C9	98.6886	12.9062	3.04935	BC_3	100	20	5	BC	2.58124
S2_HP	D10	99.0852	10.6844	2.79201	BC_3	100	20	5	BC	2.13687
S2_MP	D11	99.1546	9.01373	2.86324	BC_3	100	20	5	BC	1.80275
S2_LP	D12	98.1559	15.2022	2.72256	BC_3	100	20	5	BC	3.04044
SHS2_5	D4	98.0914	0.461318	3.73018	BC_3	5	20	0.25	BC	1.84527
SHS2_5d	D5	97.8928	0.69905	3.5469	BC_3	5	20	0.25	BC	2.7962
SHS2_5t	D6	97.8111	0.632046	4.17791	BC_3	5	20	0.25	BC	2.52818
S2_HH	D7	99.378	8.73434	3.03021	BC_3	100	20	5	BC	1.74687
S2_MH	D8	99.2231	11.817	2.63817	BC_3	100	20	5	BC	2.36341
S2_NH	D9	98.3214	11.5959	2.70547	BC_3	100	20	5	BC	2.31917
S3_HP	E10	99.1355	12.7446	2.97349	BC_3	100	20	5	BC	2.54893
S3_MP	E11	99.0513	8.95715	2.62161	BC_3	100	20	5	BC	1.79143
S3_LP	E12	99.0932	12.0424	3.10751	BC_3	100	20	5	BC	2.40848
SHS3_5	E4	95.6243	0.550274	3.50251	BC_3	5	20	0.25	BC	2.2011
SHS3_5d	E5	96.6286	0.612454	11.9591	BC_3	5	20	0.25	BC	2.44982
SHS3_5t	E6	97.1751	0.597219	7.04631	BC_3	5	20	0.25	BC	2.38888
S3_HH	E7	99.2542	4.42439	3.10751	BC_3	100	20	5	BC	0.884878
S3_MH	E8	99.0855	9.47948	2.9735	BC_3	100	20	5	BC	1.8959
S3_NH	E9	98.4597	10.0956	2.54035	BC_3	100	20	5	BC	2.01913
S3_HP	F10	99.2019	12.6646	2.79201	BC_3	100	20	5	BC	2.53293
S3_MP	F11	99.1183	9.24367	2.79201	BC_3	100	20	5	BC	1.84873
SHS3_5	F4	95.5135	0.749191	6.41116	BC_3	5	20	0.25	BC	2.99677
SHS3_5d	F5	97.0948	0.951747	5.9072	BC_3	5	20	0.25	BC	3.80699
SHS3_5t	F6	97.4756	0.51669	3.2681	BC_3	5	20	0.25	BC	2.06676
S3_HH	F7	99.4622	4.45234	3.1469	BC_3	100	20	5	BC	0.890468
S3_MH	F8	99.1105	7.89715	2.86324	BC_3	100	20	5	BC	1.57943
S3_NH	F9	98.6937	10.4844	2.86324	BC_3	100	20	5	BC	2.09688
SHS1_100	G4	98.971	8.41047	2.68849	BC_3	100	20	5	BC	1.68209
SHS2_100	G5	99.1514	11.2364	2.62161	BC_3	100	20	5	BC	2.24729
SHS3_100	G6	99.178	10.5506	2.68849	BC_3	100	20	5	BC	2.11013
SHS1_100	H4	99.1246	9.84451	2.62161	BC_3	100	20	5	BC	1.9689
SHS2_100	H5	99.0378	12.1185	2.80965	BC_3	100	20	5	BC	2.4237
SHS3_100	H6	98.978	8.51707	2.80965	BC_3	100	20	5	BC	1.70341
S3_LP	H7	99.2834	10.8881	2.93628	BC_3	100	20	5	BC	2.17763
S1_UV60	A10	80.0214	10.2992	34.7241	BC_4	100	20	5	BC	2.05984
S1_UV120	A11	45.2019	6.72636	185.525	BC_4	100	20	5	BC	1.34527
S1_UV120	A12	44.2801	5.67245	292.257	BC_4	100	20	5	BC	1.13449
SHS1_5	A4	97.6526	0.793566	4.42954	BC_4	5	20	0.25	BC	3.17426
SHS1_5	A5	97.7797	0.822246	17.5634	BC_4	5	20	0.25	BC	3.28898
SHS1_5	A6	98.3777	0.601615	6.54588	BC_4	5	20	0.25	BC	2.40646
S1_UV30	A7	92.2543	11.5383	16.4754	BC_4	100	20	5	BC	2.30766
S1_UV30	A8	91.9649	12.7442	13.9929	BC_4	100	20	5	BC	2.54885
S1_UV60	A9	77.8594	9.59325	37.5451	BC_4	100	20	5	BC	1.91865
S2_UV60	B10	80.3576	12.3874	40.595	BC_4	100	20	5	BC	2.47747
S2_UV120	B11	61.416	8.44226	97.2251	BC_4	100	20	5	BC	1.68845
S2_UV120	B12	56.12	7.37681	128.247	BC_4	100	20	5	BC	1.47536
SHS1_5	B4	97.0389	0.655123	4.89252	BC_4	5	20	0.25	BC	2.62049
SHS1_5	B5	97.7953	0.678799	6.4079	BC_4	5	20	0.25	BC	2.7152
SHS1_5	B6	97.8057	0.72875	7.92918	BC_4	5	20	0.25	BC	2.915
S2_UV30	B7	90.935	13.1114	12.85	BC_4	100	20	5	BC	2.62228
S2_UV30	B8	90.6451	13.3937	14.396	BC_4	100	20	5	BC	2.67874
S2_UV60	B9	79.8046	12.1263	40.3078	BC_4	100	20	5	BC	2.42526
S3_UV60	C10	83.6555	9.39106	32.5745	BC_4	100	20	5	BC	1.87821
S3_UV120	C11	58.3179	5.91934	159.825	BC_4	100	20	5	BC	1.18387
SHS1_100	C4	95.1213	16.2241	3.57951	BC_4	100	20	5	BC	3.24482
SHS2_100	C5	98.6075	18.5674	3.81572	BC_4	100	20	5	BC	3.71348
SHS3_100	C6	97.6642	16.1093	3.40594	BC_4	100	20	5	BC	3.22186
S3_UV30	C7	91.9134	11.7867	14.2942	BC_4	100	20	5	BC	2.35735
S3_UV30	C8	92.4127	13.9766	14.6019	BC_4	100	20	5	BC	2.79533
S3_UV60	C9	83.8126	10.154	31.4383	BC_4	100	20	5	BC	2.03079
SHS1_100	D4	95.8016	14.7935	4.01019	BC_4	100	20	5	BC	2.95871
SHS2_100	D5	98.6792	20.6541	3.92564	BC_4	100	20	5	BC	4.13082
SHS3_100	D6	98.0399	17.2947	3.68263	BC_4	100	20	5	BC	3.45895
S3_UV120	D9	60.6369	6.53801	93.8343	BC_4	100	20	5	BC	1.3076
S1_SON150	E4	95.0567	8.62402	45.1577	BC_4	100	20	5	BC	1.7248
S1_SON150	E5	95.5378	7.11951	35.9793	BC_4	100	20	5	BC	1.4239
S2_SON150	E6	95.3148	7.22133	69.6374	BC_4	100	20	5	BC	1.44427
S2_SON150	E7	95.2295	6.17697	32.1154	BC_4	100	20	5	BC	1.23539
S3_SON150	E8	95.6664	5.71288	33.2762	BC_4	100	20	5	BC	1.14258
S3_SON150	E9	96.1952	6.67877	40.8847	BC_4	100	20	5	BC	1.33575
S1_SON500	F4	97.5869	14.0762	6.27252	BC_4	100	20	5	BC	2.81524
S1_SON500	F5	97.3918	12.5645	6.7821	BC_4	100	20	5	BC	2.51291
S2_SON500	F6	95.4857	13.9766	9.13864	BC_4	100	20	5	BC	2.79533
S2_SON500	F7	96.1753	12.6541	8.45203	BC_4	100	20	5	BC	2.53082
S3_SON500	F8	97.5714	11.3756	5.17824	BC_4	100	20	5	BC	2.27512
S3_SON500	F9	98.1175	13.9766	6.45323	BC_4	100	20	5	BC	2.79533
S1_SON1000	G4	98.1558	14.3793	4.78916	BC_4	100	20	5	BC	2.87586
S1_SON1000	G5	97.5649	14.6889	5.48088	BC_4	100	20	5	BC	2.93777
S2_SON1000	G6	97.4009	14.0762	4.92713	BC_4	100	20	5	BC	2.81524
S2_SON1000	G7	97.6685	14.0762	5.92614	BC_4	100	20	5	BC	2.81524
S1_SON0	H4	98.4529	17.6671	4.27481	BC_4	100	20	5	BC	3.53342
S1_SON0	H5	98.1992	18.0475	3.65657	BC_4	100	20	5	BC	3.60949
S2_SON0	H6	98.2831	14.5849	4.39799	BC_4	100	20	5	BC	2.91699
S2_SON0	H7	98.4477	15.5474	3.84292	BC_4	100	20	5	BC	3.10948
S3_SON0	H8	98.2717	26.4811	4.42928	BC_4	100	20	5	BC	5.29622
S3_SON0	H9	98.5892	14.1765	3.73532	BC_4	100	20	5	BC	2.8353
M0d	A10	86.3277	0.706498	1.33344	BC_5	100	20	5	BC	0.1413
1X	A4	98.0796	0.338359	4.0643	BC_5	5	20	0.25	BC	1.35343
2X	A5	99.3858	0.461648	3.47949	BC_5	5	20	0.25	BC	1.84659
3X	A6	98.5073	0.425707	3.57478	BC_5	5	20	0.25	BC	1.70283
M0	A7	84.2777	1.11835	1.75889	BC_5	100	20	5	BC	0.22367
M0	A8	83.6263	1.06671	1.98628	BC_5	100	20	5	BC	0.213341
M0d	A9	82.5961	0.72096	1.47562	BC_5	100	20	5	BC	0.144192
M25d	B10	85.8561	4.2597	4.20375	BC_5	100	20	5	BC	0.851941
1X	B4	97.6961	0.369412	5.01095	BC_5	5	20	0.25	BC	1.47765
2X	B5	99.4708	0.422841	3.98276	BC_5	5	20	0.25	BC	1.69137
3X	B6	98.5391	0.422841	5.0449	BC_5	5	20	0.25	BC	1.69137
M25	B7	83.129	4.74584	4.6835	BC_5	100	20	5	BC	0.949168
M25	B8	85.0352	4.65064	4.84437	BC_5	100	20	5	BC	0.930128
M25d	B9	86.1775	4.2597	3.79871	BC_5	100	20	5	BC	0.851941
M50d	C10	85.0235	8.31343	5.01073	BC_5	100	20	5	BC	1.66269
1Y	C4	99.4984	8.83446	4.03675	BC_5	100	20	5	BC	1.76689
2Y	C5	99.3752	11.4195	4.8117	BC_5	100	20	5	BC	2.2839
3Y	C6	99.2807	10.6018	4.46716	BC_5	100	20	5	BC	2.12036
M50	C7	87.464	9.58032	4.77932	BC_5	100	20	5	BC	1.91606
M50	C8	87.3275	7.98326	4.40724	BC_5	100	20	5	BC	1.59665
M50d	C9	82.6318	8.77499	4.40723	BC_5	100	20	5	BC	1.755
M75d	D10	92.9213	12.7227	5.21793	BC_5	100	20	5	BC	2.54455
1Y	D4	99.3963	9.51583	4.58951	BC_5	100	20	5	BC	1.90317
2Y	D5	99.4938	11.4195	4.26086	BC_5	100	20	5	BC	2.2839
3Y	D6	99.4039	10.6018	4.23219	BC_5	100	20	5	BC	2.12036
M75	D7	91.7746	12.8958	4.46715	BC_5	100	20	5	BC	2.57915
M75	D8	91.57	12.809	4.49743	BC_5	100	20	5	BC	2.56179
M75d	D9	92.5111	12.2174	5.04466	BC_5	100	20	5	BC	2.44349
M100d	E10	98.9555	13.7969	4.46715	BC_5	100	20	5	BC	2.75937
S1_12h	E4	98.7893	11.8918	3.27413	BC_5	100	20	5	BC	2.37836
S2_12h	E5	98.7378	15.3714	4.23216	BC_5	100	20	5	BC	3.07428
S3_12h	E6	98.0946	11.8117	4.09164	BC_5	100	20	5	BC	2.36235
M100	E7	98.933	17.5947	4.03671	BC_5	100	20	5	BC	3.51893
M100	E8	99.0083	16.0071	3.62322	BC_5	100	20	5	BC	3.20143
M100d	E9	98.8287	13.1597	4.40721	BC_5	100	20	5	BC	2.63195
S1_12h	F4	99.0613	12.7227	3.52665	BC_5	100	20	5	BC	2.54455
S2_12h	F5	98.7924	17.0104	3.52664	BC_5	100	20	5	BC	3.40208
S3_12h	F6	98.4387	11.2663	4.43709	BC_5	100	20	5	BC	2.25325
S1_20h	G4	99.3055	7.98326	3.47935	BC_5	100	20	5	BC	1.59665
S2_20h	G5		8.83446		BC_5	100	20	5	BC	1.76689
S1_20h	H4	99.3926	7.1655	3.25211	BC_5	100	20	5	BC	1.4331
S2_20h	H5		9.71062		BC_5	100	20	5	BC	1.94212
S3_20h	H6	96.8863	8.54109	4.94349	BC_5	100	20	5	BC	1.70822
SHS1_100	A4	99.8142	9.02475	6.39624	BC_6	100	20	5	BC	1.80495
SHS1_100	A5	99.8834	8.39905	6.56558	BC_6	100	20	5	BC	1.67981
S1_5ft	A6	99.8485	9.69707	5.46814	BC_6	100	20	5	BC	1.93941
S1_5ft	A7	99.8658	8.79201	6.43816	BC_6	100	20	5	BC	1.7584
SHS2_100	B4	99.7739	11.7195	5.95276	BC_6	100	20	5	BC	2.3439
SHS2_100	B5	99.7748	11.9514	7.00874	BC_6	100	20	5	BC	2.39029
S1_10ft	B6	99.6995	10.6257	5.83725	BC_6	100	20	5	BC	2.12513
S1_10ft	B7	99.5876	11.0504	5.22374	BC_6	100	20	5	BC	2.21008
SHS3_100	C4	99.5396	9.82459	5.87551	BC_6	100	20	5	BC	1.96492
SHS3_100	C5	99.6566	10.9784	5.72397	BC_6	100	20	5	BC	2.19569
S2_5ft	C6	99.5577	10.5565	6.52282	BC_6	100	20	5	BC	2.1113
S2_5ft	C7	99.6713	11.9514	6.31321	BC_6	100	20	5	BC	2.39029
S2_10ft	D6	99.7384	9.95378	5.64968	BC_6	100	20	5	BC	1.99076
S2_10ft	D7	99.7925	10.4878	5.18973	BC_6	100	20	5	BC	2.09755
S3_5ft	E6	99.744	10.019	6.03105	BC_6	100	20	5	BC	2.0038
S3_5ft	E7	99.7516	10.6953	5.54005	BC_6	100	20	5	BC	2.13906
S3_10ft	F6	99.68	10.6257	6.87274	BC_6	100	20	5	BC	2.12513
S3_10ft	F7	99.7834	10.907	5.99178	BC_6	100	20	5	BC	2.18139
1Y	G1	98.6528	22.1942	3.42576	BC_7	100	20	5	BC	4.43885
2Y	G2	98.4399	23.9316	3.09269	BC_7	100	20	5	BC	4.78632
3Y	G3	98.9155	19.9288	4.04795	BC_7	100	20	5	BC	3.98576
1Y	H1	98.0664	20.3626	3.31688	BC_7	100	20	5	BC	4.07252
2Y	H2	98.3789	23.1709	3.48154	BC_7	100	20	5	BC	4.63419
3Y	H3	98.9353	19.5042	3.48154	BC_7	100	20	5	BC	3.90085
SHS2_100	A10	99.5045	2.94588	0.940143	EC_1	100	20	5	EC	0.589176
SHS3_100	A11	99.4555	2.78861	0.993165	EC_1	100	20	5	EC	0.557721
SHS3_100	A12	99.337	2.82712	0.927335	EC_1	100	20	5	EC	0.565424
S1_100	A3	99.5766	2.16363	0.765314	EC_1	100	20	5	EC	0.432727
S1_100	A4	99.5867	2.38167	0.940143	EC_1	100	20	5	EC	0.476335
SHS1_100	A5	99.4059	2.34923	0.848236	EC_1	100	20	5	EC	0.469846
SHS1_100	A6	99.3974	2.55075	0.739515	EC_1	100	20	5	EC	0.510149
SHS2_100	A7	99.3511	2.8078	0.802951	EC_1	100	20	5	EC	0.56156
SHS2_100	A8	99.4575	3.11202	1.13139	EC_1	100	20	5	EC	0.622405
SHS2_100	A9	99.5541	3.11202	0.896075	EC_1	100	20	5	EC	0.622405
SHS2_20	B10	98.7323	0.164164	0.470292	EC_1	20	20	1	EC	0.164164
SHS3_20	B11	99.1415	0.368755		EC_1	20	20	1	EC	0.368755
SHS3_20	B12	98.9927	0.35147	1.68409	EC_1	20	20	1	EC	0.35147
SHS1_20	B3	99.0733	0.259917	1.03489	EC_1	20	20	1	EC	0.259917
SHS1_20	B4	99.2702	0.452993	1.38035	EC_1	20	20	1	EC	0.452993
SHS1_20	B5	97.4302	0.35147		EC_1	20	20	1	EC	0.35147
SHS1_20	B6	98.1063	0.37642		EC_1	20	20	1	EC	0.37642
SHS2_20	B7	97.9335	0.440735	2.5765	EC_1	20	20	1	EC	0.440735
SHS2_20	B8	98.547	0.417205	1.02079	EC_1	20	20	1	EC	0.417205
SHS2_20	B9	98.6653	0.261706	2.34062	EC_1	20	20	1	EC	0.261706
SHS2_10	C10	98.7788	0.256377		EC_1	10	20	0.5	EC	0.512753
SHS3_10	C11	97.6545	0.288079		EC_1	10	20	0.5	EC	0.576159
SHS3_10	C12	96.1183	0.323703		EC_1	10	20	0.5	EC	0.647406
SHS1_10	C3	98.7088	0.221988	3.32073	EC_1	10	20	0.5	EC	0.443977
SHS1_10	C4	98.5449	0.228162	1.00688	EC_1	10	20	0.5	EC	0.456325
SHS1_10	C5	99.1216	0.244359		EC_1	10	20	0.5	EC	0.488719
SHS1_10	C6	98.1287	0.294068	1.47834	EC_1	10	20	0.5	EC	0.588136
SHS2_10	C7	98.0981	0.368755		EC_1	10	20	0.5	EC	0.737509
SHS2_10	C8	97.3528	0.214505	3.23087	EC_1	10	20	0.5	EC	0.429011
SHS2_10	C9	98.278	0.159722		EC_1	10	20	0.5	EC	0.319443
SHS2_5	D10	93.1421	0.204451		EC_1	5	20	0.25	EC	0.817803
SHS3_5	D11	94.741	0.0885553		EC_1	5	20	0.25	EC	0.354221
SHS3_5	D12	92.356			EC_1	5	20	0.25	EC
SHS1_5	D3	98.1356	0.190899		EC_1	5	20	0.25	EC	0.763596
SHS1_5	D4	97.2706	0.319293		EC_1	5	20	0.25	EC	1.27717
SHS1_5	D5	94.8043	0.246041		EC_1	5	20	0.25	EC	0.984164
SHS1_5	D6	93.3606	0.259917		EC_1	5	20	0.25	EC	1.03967
SHS2_5	D7	97.5124	0.117309		EC_1	5	20	0.25	EC	0.469237
SHS2_5	D8	96.4922	0.207274		EC_1	5	20	0.25	EC	0.829097
SHS2_5	D9	93.5046	0.148115		EC_1	5	20	0.25	EC	0.592462
SHS2_1	E10	86.1962			EC_1	1	20	0.05	EC
SHS3_1	E11	88.1945	0.190899		EC_1	1	20	0.05	EC	3.81798
SHS3_1	E12	78.5418			EC_1	1	20	0.05	EC
SHS1_1	E3	92.9635			EC_1	1	20	0.05	EC
SHS1_1	E4	94.6544	0.086752		EC_1	1	20	0.05	EC	1.73504
SHS1_1	E5	89.7707	0.0988258		EC_1	1	20	0.05	EC	1.97652
SHS1_1	E6	88.2159			EC_1	1	20	0.05	EC
SHS2_1	E7	66.5622	0.11492		EC_1	1	20	0.05	EC	2.29841
SHS2_1	E8	82.6003			EC_1	1	20	0.05	EC
SHS2_1	E9	86.5948			EC_1	1	20	0.05	EC
SHS2_100	F10	99.7448	3.37897	0.69525	EC_1	100	20	5	EC	0.675795
SHS1_100	F5	99.6101	0.612554	0.979636	EC_1	100	20	5	EC	0.122511
SHS1_100	F6	99.3406	0.712313	0.601995	EC_1	100	20	5	EC	0.142463
SHS2_100	F9	99.8059	3.69407	0.959686	EC_1	100	20	5	EC	0.738814
SHS3_100	G3	99.6492	2.516	0.802951	EC_1	100	20	5	EC	0.5032
SHS3_100	G4	99.6389	2.60377	0.662661	EC_1	100	20	5	EC	0.520754
SHS3_10	G5	98.9206	0.189594		EC_1	10	20	0.5	EC	0.379189
SHS3_10	G6	97.7848	0.148115		EC_1	10	20	0.5	EC	0.296231
SHS3_1	G7	89.2601	0.188299		EC_1	1	20	0.05	EC	3.76597
SHS3_1	G8	93.181	0.116507		EC_1	1	20	0.05	EC	2.33015
SHS3_20	H3	99.019	0.356324	1.57246	EC_1	20	20	1	EC	0.356324
SHS3_20	H4	98.9149	0.298129	1.39941	EC_1	20	20	1	EC	0.298129
SHS3_5	H5	93.2889	0.0810018		EC_1	5	20	0.25	EC	0.324007
SHS3_5	H6	92.8181			EC_1	5	20	0.25	EC
SHS3_100	H7	99.1488	4.01094	0.859951	EC_1	100	20	5	EC	0.802189
SHS3_100	H8	99.2351	3.77086	0.658132	EC_1	100	20	5	EC	0.754172
S_5ft	A11	99.6252	1.24172	1.06199	EC_2	100	20	5	EC	0.248344
S_5ft	A12	99.3668	1.27536	0.851809	EC_2	100	20	5	EC	0.255072
SHS1_100	A3	98.6434	2.48814	1.272	EC_2	100	20	5	EC	0.497627
SHS1_100	A4	98.0031	2.06351	0.904615	EC_2	100	20	5	EC	0.412702
SHS2_100	A5	99.4988	2.39034	0.857521	EC_2	100	20	5	EC	0.478068
SHS2_100	A6	99.5608	2.1053	0.669662	EC_2	100	20	5	EC	0.42106
SHS3_100	A7	98.9481	2.29639	0.935354	EC_2	100	20	5	EC	0.459278
SHS3_100	A8	99.1585	2.31179	0.818329	EC_2	100	20	5	EC	0.462357
S2_5ft	B11	99.5364	2.55555	1.2302	EC_2	100	20	5	EC	0.511109
S2_5ft	B12	99.1921	2.4225	0.94794	EC_2	100	20	5	EC	0.484501
SHS1_20	B3	98.2302	0.125458		EC_2	20	20	1	EC	0.125458
SHS1_20	B4	96.9019			EC_2	20	20	1	EC
SHS2_20	B5	98.9643	0.196317	1.0835	EC_2	20	20	1	EC	0.196317
SHS2_20	B6	99.51	0.305153		EC_2	20	20	1	EC	0.305153
SHS3_20	B7	98.4268	0.276046		EC_2	20	20	1	EC	0.276046
SHS3_20	B8	99.1402	0.155373	1.75308	EC_2	20	20	1	EC	0.155373
S3_5ft	C11	99.4357	2.40637	0.750233	EC_2	100	20	5	EC	0.481274
S3_5ft	C12	99.0374	1.94305	1.15839	EC_2	100	20	5	EC	0.388611
SHS1_10	C3	95.8544	0.348792		EC_2	10	20	0.5	EC	0.697583
SHS1_10	C4	96.7251	0.208488		EC_2	10	20	0.5	EC	0.416976
SHS2_10	C5	98.7945	0.198959	2.21507	EC_2	10	20	0.5	EC	0.397918
SHS2_10	C6	98.2943	0.232017		EC_2	10	20	0.5	EC	0.464033
SHS3_10	C7	99.2133	0.158519	1.75308	EC_2	10	20	0.5	EC	0.317038
SHS3_10	C8	98.1577	0.188601	1.88681	EC_2	10	20	0.5	EC	0.377202
S1_10ft	D11	99.7492	1.40984	1.44422	EC_2	100	20	5	EC	0.281968
S1_10ft	D12	99.4941	1.57947	0.929124	EC_2	100	20	5	EC	0.315893
SHS1_5	D3	95.8634	0.136845		EC_2	5	20	0.25	EC	0.54738
SHS1_5	D4	96.8234			EC_2	5	20	0.25	EC
SHS2_5	D5	95.8701			EC_2	5	20	0.25	EC
SHS2_5	D6	96.9318			EC_2	5	20	0.25	EC
SHS3_5	D7	98.2737	0.111984		EC_2	5	20	0.25	EC	0.447937
SHS3_5	D8	95.8364	0.0770232		EC_2	5	20	0.25	EC	0.308093
S2_10ft	E11	99.5791	2.2659	0.904615	EC_2	100	20	5	EC	0.45318
S2_10ft	E12	99.2973	2.28109	0.993339	EC_2	100	20	5	EC	0.456218
SHS1_1	E3	75.1363			EC_2	1	20	0.05	EC
SHS1_1	E4				EC_2	1	20	0.05	EC
SHS2_1	E5	88.0754			EC_2	1	20	0.05	EC
SHS2_1	E6	89.3898			EC_2	1	20	0.05	EC
SHS3_1	E7	80.3103			EC_2	1	20	0.05	EC
SHS3_1	E8	79.5755			EC_2	1	20	0.05	EC
S3_10ft	F11	99.4313	2.4551	1.11285	EC_2	100	20	5	EC	0.49102
S3_10ft	F12	99.402	2.43875	0.910681	EC_2	100	20	5	EC	0.48775
S1_binding1	G3	99.4442	0.831532	0.660771	EC_2	100	20	5	EC	0.166306
S1_binding1	G4	99.4635	1.20897	0.82934	EC_2	100	20	5	EC	0.241793
S2_binding1	G5	99.5973	4.05275	0.735342	EC_2	100	20	5	EC	0.81055
S2_binding1	G6	99.6288	3.47532	0.651997	EC_2	100	20	5	EC	0.695064
S3_binding1	G7	99.603	4.02576	0.780928	EC_2	100	20	5	EC	0.805151
S3_binding1	G8	99.6304	4.02576	0.904615	EC_2	100	20	5	EC	0.805151
S1_binding5	H3	99.6006	2.48814	0.780928	EC_2	100	20	5	EC	0.497627
S1_binding5	H4	99.5906	2.11942	0.605786	EC_2	100	20	5	EC	0.423883
S2_binding5	H5	99.611	2.71397	0.760328	EC_2	100	20	5	EC	0.542795
S2_binding5	H6	99.6479	2.48814	0.597743	EC_2	100	20	5	EC	0.497627
S3_binding5	H7	99.4782	3.16491	0.840499	EC_2	100	20	5	EC	0.632981
S3_binding5	H8	99.5391	3.45217	0.740273	EC_2	100	20	5	EC	0.690434
M0	A10	85.5917	1.02836	0.759123	EC_3	100	20	5	EC	0.205672
M0d	A11	87.4864	0.714475	0.543221	EC_3	100	20	5	EC	0.142895
M0d	A12	85.1334	0.909314	0.677883	EC_3	100	20	5	EC	0.181863
M0	A9	86.7834	0.773007	0.352286	EC_3	100	20	5	EC	0.154601
M25	B10	86.273	2.82026	0.61434	EC_3	100	20	5	EC	0.564052
M25d	B11	87.421	1.75837	0.48748	EC_3	100	20	5	EC	0.351674
M25d	B12	86.1567	1.84707	0.530018	EC_3	100	20	5	EC	0.369414
M25	B9	86.8708	2.90478	0.92884	EC_3	100	20	5	EC	0.580956
M50	C10	91.4268	2.23788	0.49473	EC_3	100	20	5	EC	0.447576
M50d	C11	89.3615	4.20155	0.593537	EC_3	100	20	5	EC	0.84031
M50d	C12	89.3429	3.58935	0.524826	EC_3	100	20	5	EC	0.717871
M50	C9	91.559	3.02142	0.504565	EC_3	100	20	5	EC	0.604284
M75	D10	94.2334	3.00659	0.514596	EC_3	100	20	5	EC	0.601318
M75d	D11	94.1183	3.14275	0.556754	EC_3	100	20	5	EC	0.62855
M75d	D12	93.7315	3.22104	0.524826	EC_3	100	20	5	EC	0.644208
M75	D9	94.4746	3.12732	0.581967	EC_3	100	20	5	EC	0.625464
M100	E10	99.2546	3.28507	0.443964	EC_3	100	20	5	EC	0.657015
M100d	E11	99.1344	3.45079	0.412372	EC_3	100	20	5	EC	0.690157
M100d	E12	98.9836	3.80771	0.49473	EC_3	100	20	5	EC	0.761542
M100	E9	99.249	3.20523	0.448356	EC_3	100	20	5	EC	0.641045
SHS1_5	F10	98.1132	0.595535	0.744325	EC_3	5	20	0.25	EC	2.38214
SHS1_5	F11	98.1631	0.447656	0.46866	EC_3	5	20	0.25	EC	1.79063
SHS1_5	F12	98.2045	0.397786		EC_3	5	20	0.25	EC	1.59115
SHS1_5	F9	98.5236	0.456556	0.551301	EC_3	5	20	0.25	EC	1.82622
SHS1_1	G10	96.2872			EC_3	1	20	0.05	EC
SHS1_1	G11	97.0598			EC_3	1	20	0.05	EC
SHS1_1	G12	96.173			EC_3	1	20	0.05	EC
SHS1_1	G9	95.7919			EC_3	1	20	0.05	EC
SHS1_100	A4	99.2288	2.38682	1.33161	EC_5	100	20	5	EC	0.477365
SHS1_100	A5	99.4109	2.34105	1.71276	EC_5	100	20	5	EC	0.468211
SHS2_100	B4	99.461	3.15027	1.62656	EC_5	100	20	5	EC	0.630055
SHS2_100	B5	99.4592	3.15027	1.38419	EC_5	100	20	5	EC	0.630055
SHS3_100	C4	99.4109	2.37147	1.69079	EC_5	100	20	5	EC	0.474294
SHS3_100	C5	99.3598	2.78671	1.53477	EC_5	100	20	5	EC	0.557342
SHS1_10	A10	97.499	0.160226	0.798868	EC_6	10	20	0.5	EC	0.320451
SHS3_10	A11	97.3771	0.146273	0.619801	EC_6	10	20	0.5	EC	0.292547
SHS3_10	A12	98.0843	0.0591998	1.97391	EC_6	10	20	0.5	EC	0.1184
S1_HH	A3	98.972	2.05405	0.921816	EC_6	100	20	5	EC	0.41081
S1_HH	A4	98.8536	1.81515	1.32713	EC_6	100	20	5	EC	0.363031
S2_HH	A5	99.6852	2.41695	1.28464	EC_6	100	20	5	EC	0.483389
S2_HH	A6	99.5412	2.01434	1.17278	EC_6	100	20	5	EC	0.402868
S3_HH	A7	99.4546	1.43605	0.927837	EC_6	100	20	5	EC	0.28721
S3_HH	A8	99.4183	1.21252	1.28465	EC_6	100	20	5	EC	0.242503
SHS1_10	A9	97.9261	0.14159	1.18816	EC_6	10	20	0.5	EC	0.283181
SHS1_10	B10	98.437	0.323567	1.7443	EC_6	10	20	0.5	EC	0.647134
SHS3_10	B11	98.3834	0.233697	0.933907	EC_6	10	20	0.5	EC	0.467394
SHS3_10	B12	97.7653	0.282237	1.58208	EC_6	10	20	0.5	EC	0.564474
S2_MH	B5	99.6067	2.22089	1.06371	EC_6	100	20	5	EC	0.444177
S2_MH	B6	99.6399	1.85094	1.23545	EC_6	100	20	5	EC	0.370188
S3_MH	B7	99.172	1.18907	1.38899	EC_6	100	20	5	EC	0.237815
S3_MH	B8	99.0623	0.984574	0.657176	EC_6	100	20	5	EC	0.196915
SHS1_10	B9	98.8972	0.22329	0.715201	EC_6	10	20	0.5	EC	0.44658
SHS1_10	C10	96.5904	0.074828		EC_6	10	20	0.5	EC	0.149656
SHS3_10	C11	97.9825	0.0909601	2.43089	EC_6	10	20	0.5	EC	0.18192
SHS3_10	C12	97.4905	0.170999	1.31855	EC_6	10	20	0.5	EC	0.341999
S1_NH	C3	99.346	1.35436	0.933895	EC_6	100	20	5	EC	0.270871
S1_NH	C4	99.3345	1.51279	1.30997	EC_6	100	20	5	EC	0.302558
S2_NH	C5	99.4809	1.29405	0.909899	EC_6	100	20	5	EC	0.258809
S2_NH	C6	99.3673	2.16382	1.21947	EC_6	100	20	5	EC	0.432764
S3_NH	C7	99.4992	0.997472	1.54142	EC_6	100	20	5	EC	0.199494
S3_NH	C8	99.4898	0.910613	1.02966	EC_6	100	20	5	EC	0.182123
SHS1_10	C9	97.8087	0.107729	1.42565	EC_6	10	20	0.5	EC	0.215458
SHS3_100	D10	99.2443	3.71362	0.719855	EC_6	100	20	5	EC	0.742725
SHS2_10	D11	97.8655	0.144382	0.841561	EC_6	10	20	0.5	EC	0.288764
SHS2_10	D12	97.1702	0.194769	0.683352	EC_6	10	20	0.5	EC	0.389537
S1_HP	D3	99.5615	1.19684	0.683343	EC_6	100	20	5	EC	0.239367
S1_HP	D4	99.6394	1.12875	0.493545	EC_6	100	20	5	EC	0.225751
S2_HP	D5	99.669	3.28171	0.852566	EC_6	100	20	5	EC	0.656341
S2_HP	D6	99.6461	2.88121	0.6878	EC_6	100	20	5	EC	0.576242
S3_HP	D7	99.5833	2.88121	0.915834	EC_6	100	20	5	EC	0.576242
S3_HP	D8	99.6346	2.48069	0.537113	EC_6	100	20	5	EC	0.496137
SHS3_100	D9	99.3245	3.6656	0.687799	EC_6	100	20	5	EC	0.73312
SHS2_100	E10	99.3106	4.12114	0.809314	EC_6	100	20	5	EC	0.824228
SHS2_10	E11	97.9534	0.274985	1.51163	EC_6	10	20	0.5	EC	0.54997
S2_MP	E5	99.6182	2.78897	0.683339	EC_6	100	20	5	EC	0.557794
S2_MP	E6	99.6326	3.07494	0.705939	EC_6	100	20	5	EC	0.614989
S3_MP	E7	99.6734	2.48069	0.715188	EC_6	100	20	5	EC	0.496137
S3_MP	E8	99.7107	2.33957	0.724558	EC_6	100	20	5	EC	0.467914
SHS2_100	E9	99.3999	4.04146	0.648672	EC_6	100	20	5	EC	0.808293
SHS1_100	F10	99.3738	4.72463	0.793666	EC_6	100	20	5	EC	0.944926
S1_LP	F3	99.7107	1.6788	0.678909	EC_6	100	20	5	EC	0.33576
S1_LP	F4	99.7197	1.9372	0.804069	EC_6	100	20	5	EC	0.387441
S2_LP	F5	99.7039	3.28171	0.886513	EC_6	100	20	5	EC	0.656341
S2_LP	F6	99.7255	2.71731	0.632006	EC_6	100	20	5	EC	0.543462
S3_LP	F7	99.4841	2.52959	0.683339	EC_6	100	20	5	EC	0.505919
S3_LP	F8	99.7069	2.26467	0.551278	EC_6	100	20	5	EC	0.452934
SHS1_100	F9	99.3168	4.51424	0.773274	EC_6	100	20	5	EC	0.902848
SHS2_10	G4	98.4221	0.20121	0.825288	EC_6	10	20	0.5	EC	0.40242
SHS2_10	H3	98.7571	0.183689	1.0847	EC_6	10	20	0.5	EC	0.367378
SHS2_10	H4	99.1241	0.10428	0.547715	EC_6	10	20	0.5	EC	0.20856
S1_BT_APOBEC	A10	99.4438	2.48761	1.31115	EC_7	100	20	5	EC	0.497523
S1_BT_APOBEC	A11	99.2936	3.8421	1.66579	EC_7	100	20	5	EC	0.768419
SHS1_100	A4	99.323	4.70025	1.96226	EC_7	100	20	5	EC	0.94005
SHS1_100	A5	99.427	4.44116	1.29473	EC_7	100	20	5	EC	0.888233
S1_UV30	A6	98.4046	3.60751	3.50326	EC_7	100	20	5	EC	0.721503
S1_UV30	A7	98.6366	3.60751	3.8748	EC_7	100	20	5	EC	0.721503
S1_UV120	A8	87.6716	1.65174		EC_7	100	20	5	EC	0.330348
S1_UV120	A9	87.052	1.06272	26.4694	EC_7	100	20	5	EC	0.212544
S2_BT_AOPBEC	B10	99.4214	6.31996	1.92552	EC_7	100	20	5	EC	1.26399
S2_BT_AOPBEC	B11	99.3265	6.64664	1.76296	EC_7	100	20	5	EC	1.32933
SHS2_100	B4	99.5226	5.75008	1.69757	EC_7	100	20	5	EC	1.15002
SHS2_100	B5	99.5647	4.22288	1.6346	EC_7	100	20	5	EC	0.844576
S2_UV30	B6	98.3444	3.86638	3.54768	EC_7	100	20	5	EC	0.773276
S2_UV30	B7	98.351	3.08182	3.06914	EC_7	100	20	5	EC	0.616364
S2_UV120	B8	72.0036	1.83846		EC_7	100	20	5	EC	0.367692
S2_UV120	B9	83.7662	1.22071		EC_7	100	20	5	EC	0.244142
S3_BT_APOBEC	C10	99.3783	4.17001	1.37026	EC_7	100	20	5	EC	0.834001
S3_BT_APOBEC	C11	99.4536	3.81797	1.46859	EC_7	100	20	5	EC	0.763594
SHS3_100	C4	99.2324	3.16047	1.49661	EC_7	100	20	5	EC	0.632094
SHS3_100	C5	99.2885	3.45188	1.7519	EC_7	100	20	5	EC	0.690376
S3_UV30	C6	98.3161	3.63031	2.84566	EC_7	100	20	5	EC	0.726063
S3_UV30	C7	98.3587	3.99011	3.06913	EC_7	100	20	5	EC	0.798021
S3_UV120	C8	85.1557	1.09673		EC_7	100	20	5	EC	0.219346
S3_UV120	C9	87.5763	1.10366		EC_7	100	20	5	EC	0.220732
SHS1_10	D4	98.7478	0.329245	2.68884	EC_7	10	20	0.5	EC	0.658491
SHS1_10	D5	98.247	0.279501	2.93677	EC_7	10	20	0.5	EC	0.559002
S1_UV60	D6	96.4158	0.218614		EC_7	100	20	5	EC	0.0437228
S1_UV60	D7	95.9065	2.22093	9.12749	EC_7	100	20	5	EC	0.444186
S1_BT_TET	D8	98.6811	4.0407	1.87761	EC_7	100	20	5	EC	0.80814
S1_BT_TET	D9	98.5733	3.99011	1.37026	EC_7	100	20	5	EC	0.798021
SHS2_10	E4	98.6935	0.313063	1.65535	EC_7	10	20	0.5	EC	0.626126
SHS2_10	E5	98.1737	0.309143	1.53482	EC_7	10	20	0.5	EC	0.618286
S2_UV60	E6	96.0016	2.35049	8.09779	EC_7	100	20	5	EC	0.470098
S2_UV60	E7	95.846	3.36598	6.33374	EC_7	100	20	5	EC	0.673197
S2_BT_TET	E8	99.4106	4.94321	1.61413	EC_7	100	20	5	EC	0.988642
S2_BT_TET	E9	99.5015	5.16608	1.57396	EC_7	100	20	5	EC	1.03322
SHS3_10	F4	98.8394	0.382987	2.34084	EC_7	10	20	0.5	EC	0.765974
SHS3_10	F5	99.069	0.241799	1.59395	EC_7	10	20	0.5	EC	0.483598
S3_UV60	F6	96.8979	1.82691	11.1662	EC_7	100	20	5	EC	0.365382
S3_UV60	F7	97.598	1.85008	7.04976	EC_7	100	20	5	EC	0.370015
S3_BT_TET	F8	99.4608	3.89081	1.30291	EC_7	100	20	5	EC	0.778163
S3_BT_TET	F9	99.491	4.0407	1.84245	EC_7	100	20	5	EC	0.80814
SHS1_100	A4	91.6693	4.21464	3.45134	EC_8	100	20	5	EC	0.842928
SHS1_100	A5	90.2631	4.109	3.51768	EC_8	100	20	5	EC	0.8218
S1_SON150	A6	92.7251	1.23052	18.9071	EC_8	100	20	5	EC	0.246104
S1_SON150	A7	93.5598	1.14755	17.4099	EC_8	100	20	5	EC	0.22951
S1_SON1000	A8	97.0553	3.12771	2.88948	EC_8	100	20	5	EC	0.625542
S1_SON1000	A9	96.7206	3.18783	2.57757	EC_8	100	20	5	EC	0.637565
SHS2_100	B4	98.4307	5.33008	2.54504	EC_8	100	20	5	EC	1.06602
SHS2_100	B5	98.6131	4.13516	1.93725	EC_8	100	20	5	EC	0.827032
S2_SON150	B6	92.8468	0.913176	14.0311	EC_8	100	20	5	EC	0.182635
S2_SON150	B7	92.8039	0.814602	31.6132	EC_8	100	20	5	EC	0.16292
S2_SON1000	B8	97.3797	3.88089	2.74644	EC_8	100	20	5	EC	0.776179
S2_SON1000	B9	97.8397	3.66545	2.6271	EC_8	100	20	5	EC	0.73309
SHS3_100	C4	98.9766	4.37821	2.72906	EC_8	100	20	5	EC	0.875642
SHS3_100	C5	99.1259	4.18798	2.76392	EC_8	100	20	5	EC	0.837595
S3_SON150	C6	93.9003	0.851604	24.9973	EC_8	100	20	5	EC	0.170321
S3_SON150	C7	94.2294	0.825007	19.766	EC_8	100	20	5	EC	0.165001
S3_SON1000	C8	97.6575	2.79009	2.29933	EC_8	100	20	5	EC	0.558017
S3_SON1000	C9	97.9668	2.97288	2.90788	EC_8	100	20	5	EC	0.594577
SHS1_10	D4	97.7293	0.296985	2.22758	EC_8	10	20	0.5	EC	0.593971
SHS1_10	D5	98.032	0.330817	1.85314	EC_8	10	20	0.5	EC	0.661634
S1_SON500	D6	97.6522	3.22854	2.22751	EC_8	100	20	5	EC	0.645709
S1_SON500	D7	97.5595	3.2906	2.22751	EC_8	100	20	5	EC	0.658119
S1_SON0	D8	99.1907	3.33263	2.52896	EC_8	100	20	5	EC	0.666525
S1_SON0	D9	99.3442	3.50619	2.87119	EC_8	100	20	5	EC	0.701237
SHS2_10	E4	97.5198	0.271738	1.80669	EC_8	10	20	0.5	EC	0.543476
SHS2_10	E5	97.7771	0.405304	2.48134	EC_8	10	20	0.5	EC	0.810608
S2_SON0	E8	98.9671	2.23438	2.81707	EC_8	100	20	5	EC	0.446875
S2_SON0	E9	99.2309	1.98058	2.41909	EC_8	100	20	5	EC	0.396115
SHS3_10	F4	97.2347	0.261586	4.39274	EC_8	10	20	0.5	EC	0.523172
SHS3_10	F5	96.9566	0.206843	4.39275	EC_8	10	20	0.5	EC	0.413686
S3_SON500	F6	98.278	3.44007	2.49706	EC_8	100	20	5	EC	0.688014
S3_SON500	F7	98.186	3.50619	2.43447	EC_8	100	20	5	EC	0.701237
S3_SON0	F8	99.2061	3.12771	3.00162	EC_8	100	20	5	EC	0.625542
S3_SON0	F9	99.3898	3.01086	2.59398	EC_8	100	20	5	EC	0.602171

## Sheet: BC_1
Well	Fluor	Target	Sample	Cq	DNA_input_ng	Elution_volume_ul	excluded
A1	Cy5	Genomic	StdA	25.24	#N/A	20	1
A1	Cy5_5	IPC	StdA	31.73	#N/A	20	1
A1	FAM	Long	StdA	28.6	#N/A	20	1
A1	HEX	Short	StdA	25.43	#N/A	20	1
A1	TEX615	Converted	StdA	22.46	#N/A	20	1
A10	Cy5	Genomic	SHS2_100	26.08	100	20	0
A10	Cy5_5	IPC	SHS2_100	35.67	100	20	0
A10	FAM	Long	SHS2_100	27.07	100	20	0
A10	HEX	Short	SHS2_100	25.83	100	20	0
A10	TEX615	Converted	SHS2_100	21.92	100	20	0
A11	Cy5	Genomic	SHS3_100	26.28	100	20	0
A11	Cy5_5	IPC	SHS3_100	30.34	100	20	0
A11	FAM	Long	SHS3_100	27.64	100	20	0
A11	HEX	Short	SHS3_100	26.31	100	20	0
A11	TEX615	Converted	SHS3_100	22.68	100	20	0
A12	Cy5	Genomic	SHS3_100	26.19	100	20	0
A12	Cy5_5	IPC	SHS3_100	31.63	100	20	0
A12	FAM	Long	SHS3_100	27.51	100	20	0
A12	HEX	Short	SHS3_100	26.11	100	20	0
A12	TEX615	Converted	SHS3_100	23.05	100	20	0
A2	Cy5	Genomic	StdA	25.55	#N/A	20	0
A2	Cy5_5	IPC	StdA	54.23	#N/A	20	0
A2	FAM	Long	StdA	26.13	#N/A	20	0
A2	HEX	Short	StdA	25.05	#N/A	20	0
A2	TEX615	Converted	StdA	22.39	#N/A	20	0
A3	Cy5	Genomic	SHS1_100	25.65	100	20	0
A3	Cy5_5	IPC	SHS1_100	39.66	100	20	0
A3	FAM	Long	SHS1_100	27.12	100	20	0
A3	HEX	Short	SHS1_100	26.01	100	20	0
A3	TEX615	Converted	SHS1_100	23.02	100	20	0
A4	Cy5	Genomic	SHS1_100	25.63	100	20	0
A4	Cy5_5	IPC	SHS1_100	-78.06	100	20	0
A4	FAM	Long	SHS1_100	27.24	100	20	0
A4	HEX	Short	SHS1_100	26.03	100	20	0
A4	TEX615	Converted	SHS1_100	22.95	100	20	0
A5	Cy5	Genomic	SHS1_100	25.47	100	20	0
A5	Cy5_5	IPC	SHS1_100	0.57	100	20	0
A5	FAM	Long	SHS1_100	27.14	100	20	0
A5	HEX	Short	SHS1_100	26	100	20	0
A5	TEX615	Converted	SHS1_100	22.29	100	20	0
A6	Cy5	Genomic	SHS1_100	25.53	100	20	0
A6	Cy5_5	IPC	SHS1_100	26.69	100	20	0
A6	FAM	Long	SHS1_100	27.1	100	20	0
A6	HEX	Short	SHS1_100	25.78	100	20	0
A6	TEX615	Converted	SHS1_100	22.27	100	20	0
A7	Cy5	Genomic	SHS2_100	25.41	100	20	0
A7	Cy5_5	IPC	SHS2_100	-7.12	100	20	0
A7	FAM	Long	SHS2_100	27.18	100	20	0
A7	HEX	Short	SHS2_100	25.75	100	20	0
A7	TEX615	Converted	SHS2_100	22.11	100	20	0
A8	Cy5	Genomic	SHS2_100	25.63	100	20	0
A8	Cy5_5	IPC	SHS2_100	42.11	100	20	0
A8	FAM	Long	SHS2_100	27.33	100	20	0
A8	HEX	Short	SHS2_100	26.04	100	20	0
A8	TEX615	Converted	SHS2_100	22.24	100	20	0
A9	Cy5	Genomic	SHS2_100	25.84	100	20	0
A9	Cy5_5	IPC	SHS2_100	29.86	100	20	0
A9	FAM	Long	SHS2_100	27.06	100	20	0
A9	HEX	Short	SHS2_100	25.78	100	20	0
A9	TEX615	Converted	SHS2_100	21.91	100	20	0
B1	Cy5	Genomic	StdB	27.68	#N/A	20	1
B1	Cy5_5	IPC	StdB	-88.04	#N/A	20	1
B1	FAM	Long	StdB	26.91	#N/A	20	1
B1	HEX	Short	StdB	28.02	#N/A	20	1
B1	TEX615	Converted	StdB	24.5	#N/A	20	1
B10	Cy5	Genomic	SHS2_20	28.1	20	20	0
B10	Cy5_5	IPC	SHS2_20	30.64	20	20	0
B10	FAM	Long	SHS2_20	30.15	20	20	0
B10	HEX	Short	SHS2_20	28.26	20	20	0
B10	TEX615	Converted	SHS2_20	24.68	20	20	0
B11	Cy5	Genomic	SHS3_20	28.38	20	20	0
B11	Cy5_5	IPC	SHS3_20	29.72	20	20	0
B11	FAM	Long	SHS3_20	30.48	20	20	0
B11	HEX	Short	SHS3_20	28.65	20	20	0
B11	TEX615	Converted	SHS3_20	25.05	20	20	0
B12	Cy5	Genomic	SHS3_20	28.52	20	20	0
B12	Cy5_5	IPC	SHS3_20	34.96	20	20	0
B12	FAM	Long	SHS3_20	30.37	20	20	0
B12	HEX	Short	SHS3_20	28.65	20	20	0
B12	TEX615	Converted	SHS3_20	25.4	20	20	0
B2	Cy5	Genomic	StdB	27.53	#N/A	20	1
B2	Cy5_5	IPC	StdB	34.75	#N/A	20	1
B2	FAM	Long	StdB	31.9	#N/A	20	1
B2	HEX	Short	StdB	23.3	#N/A	20	1
B2	TEX615	Converted	StdB	23.94	#N/A	20	1
B3	Cy5	Genomic	SHS1_20	26.14	20	20	0
B3	Cy5_5	IPC	SHS1_20	60.48	20	20	0
B3	FAM	Long	SHS1_20	30.89	20	20	0
B3	HEX	Short	SHS1_20	28.79	20	20	0
B3	TEX615	Converted	SHS1_20	26.05	20	20	0
B4	Cy5	Genomic	SHS1_20	26.01	20	20	0
B4	Cy5_5	IPC	SHS1_20	-0.84	20	20	0
B4	FAM	Long	SHS1_20	31.67	20	20	0
B4	HEX	Short	SHS1_20	28.38	20	20	0
B4	TEX615	Converted	SHS1_20	26.05	20	20	0
B5	Cy5	Genomic	SHS1_20	27.81	20	20	0
B5	Cy5_5	IPC	SHS1_20	31.47	20	20	0
B5	FAM	Long	SHS1_20	30.11	20	20	0
B5	HEX	Short	SHS1_20	28.79	20	20	0
B5	TEX615	Converted	SHS1_20	25.43	20	20	0
B6	Cy5	Genomic	SHS1_20	27.87	20	20	0
B6	Cy5_5	IPC	SHS1_20	29.06	20	20	0
B6	FAM	Long	SHS1_20	30.62	20	20	0
B6	HEX	Short	SHS1_20	28.67	20	20	0
B6	TEX615	Converted	SHS1_20	25.38	20	20	0
B7	Cy5	Genomic	SHS2_20	26.63	20	20	0
B7	Cy5_5	IPC	SHS2_20	-70.47	20	20	0
B7	FAM	Long	SHS2_20	30.48	20	20	0
B7	HEX	Short	SHS2_20	28.65	20	20	0
B7	TEX615	Converted	SHS2_20	25.03	20	20	0
B8	Cy5	Genomic	SHS2_20	26.61	20	20	0
B8	Cy5_5	IPC	SHS2_20	27.38	20	20	0
B8	FAM	Long	SHS2_20	30.43	20	20	0
B8	HEX	Short	SHS2_20	28.47	20	20	0
B8	TEX615	Converted	SHS2_20	25.03	20	20	0
B9	Cy5	Genomic	SHS2_20	28.2	20	20	0
B9	Cy5_5	IPC	SHS2_20	40.55	20	20	0
B9	FAM	Long	SHS2_20	31.27	20	20	0
B9	HEX	Short	SHS2_20	28.48	20	20	0
B9	TEX615	Converted	SHS2_20	24.93	20	20	0
C1	Cy5	Genomic	StdC	28.48	#N/A	20	0
C1	Cy5_5	IPC	StdC	-11.66	#N/A	20	0
C1	FAM	Long	StdC	#N/A	#N/A	20	0
C1	HEX	Short	StdC	29.03	#N/A	20	0
C1	TEX615	Converted	StdC	26.39	#N/A	20	0
C10	Cy5	Genomic	SHS2_10	29.39	10	20	0
C10	Cy5_5	IPC	SHS2_10	41.93	10	20	0
C10	FAM	Long	SHS2_10	32	10	20	0
C10	HEX	Short	SHS2_10	30.39	10	20	0
C10	TEX615	Converted	SHS2_10	26.52	10	20	0
C11	Cy5	Genomic	SHS3_10	28.63	10	20	0
C11	Cy5_5	IPC	SHS3_10	28.3	10	20	0
C11	FAM	Long	SHS3_10	31.53	10	20	0
C11	HEX	Short	SHS3_10	30.02	10	20	0
C11	TEX615	Converted	SHS3_10	26.14	10	20	0
C12	Cy5	Genomic	SHS3_10	28.85	10	20	0
C12	Cy5_5	IPC	SHS3_10	10.42	10	20	0
C12	FAM	Long	SHS3_10	31.44	10	20	0
C12	HEX	Short	SHS3_10	30.02	10	20	0
C12	TEX615	Converted	SHS3_10	26.46	10	20	0
C2	Cy5	Genomic	StdC	27.09	#N/A	20	1
C2	Cy5_5	IPC	StdC	-6.6	#N/A	20	1
C2	FAM	Long	StdC	30.21	#N/A	20	1
C2	HEX	Short	StdC	30.05	#N/A	20	1
C2	TEX615	Converted	StdC	26.1	#N/A	20	1
C3	Cy5	Genomic	SHS1_10	28.63	10	20	0
C3	Cy5_5	IPC	SHS1_10	30.83	10	20	0
C3	FAM	Long	SHS1_10	32.44	10	20	0
C3	HEX	Short	SHS1_10	29.87	10	20	0
C3	TEX615	Converted	SHS1_10	26.5	10	20	0
C4	Cy5	Genomic	SHS1_10	28.81	10	20	0
C4	Cy5_5	IPC	SHS1_10	29.65	10	20	0
C4	FAM	Long	SHS1_10	32.09	10	20	0
C4	HEX	Short	SHS1_10	29.9	10	20	0
C4	TEX615	Converted	SHS1_10	26.62	10	20	0
C5	Cy5	Genomic	SHS1_10	28.61	10	20	0
C5	Cy5_5	IPC	SHS1_10	26.95	10	20	0
C5	FAM	Long	SHS1_10	31.31	10	20	0
C5	HEX	Short	SHS1_10	29.76	10	20	0
C5	TEX615	Converted	SHS1_10	26.53	10	20	0
C6	Cy5	Genomic	SHS1_10	28.73	10	20	0
C6	Cy5_5	IPC	SHS1_10	101.44	10	20	0
C6	FAM	Long	SHS1_10	32.06	10	20	0
C6	HEX	Short	SHS1_10	30.21	10	20	0
C6	TEX615	Converted	SHS1_10	26.61	10	20	0
C7	Cy5	Genomic	SHS2_10	28.99	10	20	0
C7	Cy5_5	IPC	SHS2_10	49.63	10	20	0
C7	FAM	Long	SHS2_10	31.51	10	20	0
C7	HEX	Short	SHS2_10	29.78	10	20	0
C7	TEX615	Converted	SHS2_10	26.28	10	20	0
C8	Cy5	Genomic	SHS2_10	28.74	10	20	0
C8	Cy5_5	IPC	SHS2_10	27.92	10	20	0
C8	FAM	Long	SHS2_10	31.67	10	20	0
C8	HEX	Short	SHS2_10	29.49	10	20	0
C8	TEX615	Converted	SHS2_10	26.13	10	20	0
C9	Cy5	Genomic	SHS2_10	29.47	10	20	0
C9	Cy5_5	IPC	SHS2_10	25.98	10	20	0
C9	FAM	Long	SHS2_10	31.84	10	20	0
C9	HEX	Short	SHS2_10	30.54	10	20	0
C9	TEX615	Converted	SHS2_10	26.46	10	20	0
D1	Cy5	Genomic	StdD	29.44	#N/A	20	0
D1	Cy5_5	IPC	StdD	27.48	#N/A	20	0
D1	FAM	Long	StdD	34.77	#N/A	20	0
D1	HEX	Short	StdD	31.12	#N/A	20	0
D1	TEX615	Converted	StdD	28.48	#N/A	20	0
D10	Cy5	Genomic	SHS2_5	29.65	5	20	0
D10	Cy5_5	IPC	SHS2_5	31.3	5	20	0
D10	FAM	Long	SHS2_5	32.59	5	20	0
D10	HEX	Short	SHS2_5	31.21	5	20	0
D10	TEX615	Converted	SHS2_5	27.12	5	20	0
D11	Cy5	Genomic	SHS3_5	28.46	5	20	0
D11	Cy5_5	IPC	SHS3_5	88.15	5	20	0
D11	FAM	Long	SHS3_5	#N/A	5	20	0
D11	HEX	Short	SHS3_5	30.91	5	20	0
D11	TEX615	Converted	SHS3_5	27.97	5	20	0
D12	Cy5	Genomic	SHS3_5	28.59	5	20	0
D12	Cy5_5	IPC	SHS3_5	29.27	5	20	0
D12	FAM	Long	SHS3_5	34.05	5	20	0
D12	HEX	Short	SHS3_5	30.61	5	20	0
D12	TEX615	Converted	SHS3_5	28.65	5	20	0
D2	Cy5	Genomic	StdD	30.36	#N/A	20	0
D2	Cy5_5	IPC	StdD	27.94	#N/A	20	0
D2	FAM	Long	StdD	33.54	#N/A	20	0
D2	HEX	Short	StdD	30.09	#N/A	20	0
D2	TEX615	Converted	StdD	28.35	#N/A	20	0
D3	Cy5	Genomic	SHS1_5	30.18	5	20	0
D3	Cy5_5	IPC	SHS1_5	15.13	5	20	0
D3	FAM	Long	SHS1_5	#N/A	5	20	0
D3	HEX	Short	SHS1_5	30.97	5	20	0
D3	TEX615	Converted	SHS1_5	27.61	5	20	0
D4	Cy5	Genomic	SHS1_5	30.53	5	20	0
D4	Cy5_5	IPC	SHS1_5	5.74	5	20	0
D4	FAM	Long	SHS1_5	34.6	5	20	0
D4	HEX	Short	SHS1_5	30.35	5	20	0
D4	TEX615	Converted	SHS1_5	27.72	5	20	0
D5	Cy5	Genomic	SHS1_5	29.23	5	20	0
D5	Cy5_5	IPC	SHS1_5	28.57	5	20	0
D5	FAM	Long	SHS1_5	31.28	5	20	0
D5	HEX	Short	SHS1_5	30.38	5	20	0
D5	TEX615	Converted	SHS1_5	26.74	5	20	0
D6	Cy5	Genomic	SHS1_5	29.55	5	20	0
D6	Cy5_5	IPC	SHS1_5	27.11	5	20	0
D6	FAM	Long	SHS1_5	33.15	5	20	0
D6	HEX	Short	SHS1_5	30.08	5	20	0
D6	TEX615	Converted	SHS1_5	26.83	5	20	0
D7	Cy5	Genomic	SHS2_5	29.2	5	20	0
D7	Cy5_5	IPC	SHS2_5	274.19	5	20	0
D7	FAM	Long	SHS2_5	33.84	5	20	0
D7	HEX	Short	SHS2_5	30.85	5	20	0
D7	TEX615	Converted	SHS2_5	27.24	5	20	0
D8	Cy5	Genomic	SHS2_5	28.88	5	20	0
D8	Cy5_5	IPC	SHS2_5	14.81	5	20	0
D8	FAM	Long	SHS2_5	33.32	5	20	0
D8	HEX	Short	SHS2_5	30.59	5	20	0
D8	TEX615	Converted	SHS2_5	27.18	5	20	0
D9	Cy5	Genomic	SHS2_5	29.7	5	20	0
D9	Cy5_5	IPC	SHS2_5	27.09	5	20	0
D9	FAM	Long	SHS2_5	32.49	5	20	0
D9	HEX	Short	SHS2_5	30.71	5	20	0
D9	TEX615	Converted	SHS2_5	27.14	5	20	0
E1	Cy5	Genomic	StdE	32.65	#N/A	20	0
E1	Cy5_5	IPC	StdE	28.5	#N/A	20	0
E1	FAM	Long	StdE	#N/A	#N/A	20	0
E1	HEX	Short	StdE	33.04	#N/A	20	0
E1	TEX615	Converted	StdE	30.09	#N/A	20	0
E10	Cy5	Genomic	SHS2_1	28.35	1	20	0
E10	Cy5_5	IPC	SHS2_1	-104.62	1	20	0
E10	FAM	Long	SHS2_1	#N/A	1	20	0
E10	HEX	Short	SHS2_1	34.96	1	20	0
E10	TEX615	Converted	SHS2_1	29.76	1	20	0
E11	Cy5	Genomic	SHS3_1	30.21	1	20	0
E11	Cy5_5	IPC	SHS3_1	34.9	1	20	0
E11	FAM	Long	SHS3_1	#N/A	1	20	0
E11	HEX	Short	SHS3_1	31.98	1	20	0
E11	TEX615	Converted	SHS3_1	28.97	1	20	0
E12	Cy5	Genomic	SHS3_1	30.12	1	20	0
E12	Cy5_5	IPC	SHS3_1	30.44	1	20	0
E12	FAM	Long	SHS3_1	34.75	1	20	0
E12	HEX	Short	SHS3_1	34.13	1	20	0
E12	TEX615	Converted	SHS3_1	29.63	1	20	0
E2	Cy5	Genomic	StdE	32.8	#N/A	20	0
E2	Cy5_5	IPC	StdE	27.64	#N/A	20	0
E2	FAM	Long	StdE	#N/A	#N/A	20	0
E2	HEX	Short	StdE	30.05	#N/A	20	0
E2	TEX615	Converted	StdE	29.8	#N/A	20	0
E3	Cy5	Genomic	SHS1_1	28.79	1	20	0
E3	Cy5_5	IPC	SHS1_1	7.65	1	20	0
E3	FAM	Long	SHS1_1	#N/A	1	20	0
E3	HEX	Short	SHS1_1	34.04	1	20	0
E3	TEX615	Converted	SHS1_1	30.59	1	20	0
E4	Cy5	Genomic	SHS1_1	31.11	1	20	0
E4	Cy5_5	IPC	SHS1_1	30.65	1	20	0
E4	FAM	Long	SHS1_1	#N/A	1	20	0
E4	HEX	Short	SHS1_1	#N/A	1	20	0
E4	TEX615	Converted	SHS1_1	29.96	1	20	0
E5	Cy5	Genomic	SHS1_1	31.04	1	20	0
E5	Cy5_5	IPC	SHS1_1	30.08	1	20	0
E5	FAM	Long	SHS1_1	#N/A	1	20	0
E5	HEX	Short	SHS1_1	32.11	1	20	0
E5	TEX615	Converted	SHS1_1	31.47	1	20	0
E6	Cy5	Genomic	SHS1_1	31.06	1	20	0
E6	Cy5_5	IPC	SHS1_1	27.29	1	20	0
E6	FAM	Long	SHS1_1	#N/A	1	20	0
E6	HEX	Short	SHS1_1	32.87	1	20	0
E6	TEX615	Converted	SHS1_1	31.44	1	20	0
E7	Cy5	Genomic	SHS2_1	30.67	1	20	0
E7	Cy5_5	IPC	SHS2_1	27.25	1	20	0
E7	FAM	Long	SHS2_1	#N/A	1	20	0
E7	HEX	Short	SHS2_1	32.53	1	20	0
E7	TEX615	Converted	SHS2_1	29.39	1	20	0
E8	Cy5	Genomic	SHS2_1	30.64	1	20	0
E8	Cy5_5	IPC	SHS2_1	28.48	1	20	0
E8	FAM	Long	SHS2_1	#N/A	1	20	0
E8	HEX	Short	SHS2_1	31.72	1	20	0
E8	TEX615	Converted	SHS2_1	29.66	1	20	0
E9	Cy5	Genomic	SHS2_1	28.37	1	20	0
E9	Cy5_5	IPC	SHS2_1	27.84	1	20	0
E9	FAM	Long	SHS2_1	#N/A	1	20	0
E9	HEX	Short	SHS2_1	32.95	1	20	0
E9	TEX615	Converted	SHS2_1	29.77	1	20	0
F1	Cy5	Genomic	StdA	25.46	#N/A	20	0
F1	Cy5_5	IPC	StdA	39.6	#N/A	20	0
F1	FAM	Long	StdA	28.26	#N/A	20	0
F1	HEX	Short	StdA	25.47	#N/A	20	0
F1	TEX615	Converted	StdA	22.71	#N/A	20	0
F10	Cy5	Genomic	SHS2_100	25.11	100	20	0
F10	Cy5_5	IPC	SHS2_100	29.64	100	20	0
F10	FAM	Long	SHS2_100	26.92	100	20	0
F10	HEX	Short	SHS2_100	25.74	100	20	0
F10	TEX615	Converted	SHS2_100	21.55	100	20	0
F11	Cy5	Genomic	#N/A	#N/A	#N/A	20	0
F11	Cy5_5	IPC	#N/A	#N/A	#N/A	20	0
F11	FAM	Long	#N/A	#N/A	#N/A	20	0
F11	HEX	Short	#N/A	#N/A	#N/A	20	0
F11	TEX615	Converted	#N/A	#N/A	#N/A	20	0
F12	Cy5	Genomic	#N/A	#N/A	#N/A	20	0
F12	Cy5_5	IPC	#N/A	#N/A	#N/A	20	0
F12	FAM	Long	#N/A	#N/A	#N/A	20	0
F12	HEX	Short	#N/A	#N/A	#N/A	20	0
F12	TEX615	Converted	#N/A	#N/A	#N/A	20	0
F2	Cy5	Genomic	StdD	30.7	#N/A	20	1
F2	Cy5_5	IPC	StdD	36.48	#N/A	20	1
F2	FAM	Long	StdD	34.91	#N/A	20	1
F2	HEX	Short	StdD	29.48	#N/A	20	1
F2	TEX615	Converted	StdD	26.06	#N/A	20	1
F3	Cy5	Genomic	#N/A	#N/A	#N/A	20	0
F3	Cy5_5	IPC	#N/A	#N/A	#N/A	20	0
F3	FAM	Long	#N/A	#N/A	#N/A	20	0
F3	HEX	Short	#N/A	#N/A	#N/A	20	0
F3	TEX615	Converted	#N/A	#N/A	#N/A	20	0
F4	Cy5	Genomic	#N/A	#N/A	#N/A	20	0
F4	Cy5_5	IPC	#N/A	#N/A	#N/A	20	0
F4	FAM	Long	#N/A	#N/A	#N/A	20	0
F4	HEX	Short	#N/A	#N/A	#N/A	20	0
F4	TEX615	Converted	#N/A	#N/A	#N/A	20	0
F5	Cy5	Genomic	SHS1_100	25.16	100	20	0
F5	Cy5_5	IPC	SHS1_100	27.09	100	20	0
F5	FAM	Long	SHS1_100	27.02	100	20	0
F5	HEX	Short	SHS1_100	26.01	100	20	0
F5	TEX615	Converted	SHS1_100	22.02	100	20	0
F6	Cy5	Genomic	SHS1_100	25.19	100	20	0
F6	Cy5_5	IPC	SHS1_100	29.12	100	20	0
F6	FAM	Long	SHS1_100	27.05	100	20	0
F6	HEX	Short	SHS1_100	26.04	100	20	0
F6	TEX615	Converted	SHS1_100	21.83	100	20	0
F7	Cy5	Genomic	#N/A	#N/A	#N/A	20	0
F7	Cy5_5	IPC	#N/A	#N/A	#N/A	20	0
F7	FAM	Long	#N/A	#N/A	#N/A	20	0
F7	HEX	Short	#N/A	#N/A	#N/A	20	0
F7	TEX615	Converted	#N/A	#N/A	#N/A	20	0
F8	Cy5	Genomic	#N/A	#N/A	#N/A	20	0
F8	Cy5_5	IPC	#N/A	#N/A	#N/A	20	0
F8	FAM	Long	#N/A	#N/A	#N/A	20	0
F8	HEX	Short	#N/A	#N/A	#N/A	20	0
F8	TEX615	Converted	#N/A	#N/A	#N/A	20	0
F9	Cy5	Genomic	SHS2_100	25.05	100	20	0
F9	Cy5_5	IPC	SHS2_100	26.22	100	20	0
F9	FAM	Long	SHS2_100	26.62	100	20	0
F9	HEX	Short	SHS2_100	25.59	100	20	0
F9	TEX615	Converted	SHS2_100	21.34	100	20	0
G1	Cy5	Genomic	StdB	27.6	#N/A	20	1
G1	Cy5_5	IPC	StdB	38.28	#N/A	20	1
G1	FAM	Long	StdB	30.46	#N/A	20	1
G1	HEX	Short	StdB	25.21	#N/A	20	1
G1	TEX615	Converted	StdB	24.97	#N/A	20	1
G10	Cy5	Genomic	#N/A	#N/A	#N/A	20	0
G10	Cy5_5	IPC	#N/A	#N/A	#N/A	20	0
G10	FAM	Long	#N/A	#N/A	#N/A	20	0
G10	HEX	Short	#N/A	#N/A	#N/A	20	0
G10	TEX615	Converted	#N/A	#N/A	#N/A	20	0
G11	Cy5	Genomic	#N/A	32.81	#N/A	20	0
G11	Cy5_5	IPC	#N/A	46.14	#N/A	20	0
G11	FAM	Long	#N/A	#N/A	#N/A	20	0
G11	HEX	Short	#N/A	#N/A	#N/A	20	0
G11	TEX615	Converted	#N/A	#N/A	#N/A	20	0
G12	Cy5	Genomic	#N/A	31.92	#N/A	20	0
G12	Cy5_5	IPC	#N/A	29.19	#N/A	20	0
G12	FAM	Long	#N/A	28.19	#N/A	20	0
G12	HEX	Short	#N/A	29.59	#N/A	20	0
G12	TEX615	Converted	#N/A	21.26	#N/A	20	0
G2	Cy5	Genomic	StdE	31.27	#N/A	20	0
G2	Cy5_5	IPC	StdE	35.07	#N/A	20	0
G2	FAM	Long	StdE	#N/A	#N/A	20	0
G2	HEX	Short	StdE	34.6	#N/A	20	0
G2	TEX615	Converted	StdE	29.55	#N/A	20	0
G3	Cy5	Genomic	SHS3_100	25.84	100	20	0
G3	Cy5_5	IPC	SHS3_100	29.94	100	20	0
G3	FAM	Long	SHS3_100	27.37	100	20	0
G3	HEX	Short	SHS3_100	26.02	100	20	0
G3	TEX615	Converted	SHS3_100	22.07	100	20	0
G4	Cy5	Genomic	SHS3_100	25.89	100	20	0
G4	Cy5_5	IPC	SHS3_100	32.84	100	20	0
G4	FAM	Long	SHS3_100	27.04	100	20	0
G4	HEX	Short	SHS3_100	26	100	20	0
G4	TEX615	Converted	SHS3_100	21.91	100	20	0
G5	Cy5	Genomic	SHS3_10	29.08	10	20	0
G5	Cy5_5	IPC	SHS3_10	-3.55	10	20	0
G5	FAM	Long	SHS3_10	31.7	10	20	0
G5	HEX	Short	SHS3_10	29.8	10	20	0
G5	TEX615	Converted	SHS3_10	26.13	10	20	0
G6	Cy5	Genomic	SHS3_10	29	10	20	0
G6	Cy5_5	IPC	SHS3_10	28.15	10	20	0
G6	FAM	Long	SHS3_10	31.62	10	20	0
G6	HEX	Short	SHS3_10	29.42	10	20	0
G6	TEX615	Converted	SHS3_10	26.32	10	20	0
G7	Cy5	Genomic	SHS3_1	31.31	1	20	0
G7	Cy5_5	IPC	SHS3_1	29.25	1	20	0
G7	FAM	Long	SHS3_1	#N/A	1	20	0
G7	HEX	Short	SHS3_1	33.87	1	20	0
G7	TEX615	Converted	SHS3_1	29.29	1	20	0
G8	Cy5	Genomic	SHS3_1	31.04	1	20	0
G8	Cy5_5	IPC	SHS3_1	38.94	1	20	0
G8	FAM	Long	SHS3_1	#N/A	1	20	0
G8	HEX	Short	SHS3_1	33.11	1	20	0
G8	TEX615	Converted	SHS3_1	29.61	1	20	0
G9	Cy5	Genomic	#N/A	#N/A	#N/A	20	0
G9	Cy5_5	IPC	#N/A	#N/A	#N/A	20	0
G9	FAM	Long	#N/A	#N/A	#N/A	20	0
G9	HEX	Short	#N/A	#N/A	#N/A	20	0
G9	TEX615	Converted	#N/A	#N/A	#N/A	20	0
H1	Cy5	Genomic	StdC	29.38	#N/A	20	0
H1	Cy5_5	IPC	StdC	57.72	#N/A	20	0
H1	FAM	Long	StdC	32.02	#N/A	20	0
H1	HEX	Short	StdC	27.79	#N/A	20	0
H1	TEX615	Converted	StdC	26.48	#N/A	20	0
H10	Cy5	Genomic	#N/A	#N/A	#N/A	20	0
H10	Cy5_5	IPC	#N/A	#N/A	#N/A	20	0
H10	FAM	Long	#N/A	#N/A	#N/A	20	0
H10	HEX	Short	#N/A	#N/A	#N/A	20	0
H10	TEX615	Converted	#N/A	#N/A	#N/A	20	0
H11	Cy5	Genomic	#N/A	33.3	#N/A	20	0
H11	Cy5_5	IPC	#N/A	-12.89	#N/A	20	0
H11	FAM	Long	#N/A	#N/A	#N/A	20	0
H11	HEX	Short	#N/A	#N/A	#N/A	20	0
H11	TEX615	Converted	#N/A	#N/A	#N/A	20	0
H12	Cy5	Genomic	#N/A	33.7	#N/A	20	0
H12	Cy5_5	IPC	#N/A	47.15	#N/A	20	0
H12	FAM	Long	#N/A	28.15	#N/A	20	0
H12	HEX	Short	#N/A	29.51	#N/A	20	0
H12	TEX615	Converted	#N/A	21.02	#N/A	20	0
H2	Cy5	Genomic	#N/A	#N/A	#N/A	20	0
H2	Cy5_5	IPC	#N/A	#N/A	#N/A	20	0
H2	FAM	Long	#N/A	#N/A	#N/A	20	0
H2	HEX	Short	#N/A	#N/A	#N/A	20	0
H2	TEX615	Converted	#N/A	#N/A	#N/A	20	0
H3	Cy5	Genomic	SHS3_20	26.88	20	20	0
H3	Cy5_5	IPC	SHS3_20	28.23	20	20	0
H3	FAM	Long	SHS3_20	30.38	20	20	0
H3	HEX	Short	SHS3_20	28.98	20	20	0
H3	TEX615	Converted	SHS3_20	25.19	20	20	0
H4	Cy5	Genomic	SHS3_20	26.75	20	20	0
H4	Cy5_5	IPC	SHS3_20	27.47	20	20	0
H4	FAM	Long	SHS3_20	31.09	20	20	0
H4	HEX	Short	SHS3_20	28.81	20	20	0
H4	TEX615	Converted	SHS3_20	25.27	20	20	0
H5	Cy5	Genomic	SHS3_5	29.7	5	20	0
H5	Cy5_5	IPC	SHS3_5	-37.75	5	20	0
H5	FAM	Long	SHS3_5	32.48	5	20	0
H5	HEX	Short	SHS3_5	30.93	5	20	0
H5	TEX615	Converted	SHS3_5	27.45	5	20	0
H6	Cy5	Genomic	SHS3_5	29.83	5	20	0
H6	Cy5_5	IPC	SHS3_5	16.04	5	20	0
H6	FAM	Long	SHS3_5	33.84	5	20	0
H6	HEX	Short	SHS3_5	31.21	5	20	0
H6	TEX615	Converted	SHS3_5	27.41	5	20	0
H7	Cy5	Genomic	SHS3_100	26.67	100	20	0
H7	Cy5_5	IPC	SHS3_100	47.38	100	20	0
H7	FAM	Long	SHS3_100	27.5	100	20	0
H7	HEX	Short	SHS3_100	25.68	100	20	0
H7	TEX615	Converted	SHS3_100	24.28	100	20	0
H8	Cy5	Genomic	SHS3_100	26.62	100	20	0
H8	Cy5_5	IPC	SHS3_100	28.02	100	20	0
H8	FAM	Long	SHS3_100	27.53	100	20	0
H8	HEX	Short	SHS3_100	26.15	100	20	0
H8	TEX615	Converted	SHS3_100	23.81	100	20	0
H9	Cy5	Genomic	#N/A	#N/A	#N/A	20	0
H9	Cy5_5	IPC	#N/A	#N/A	#N/A	20	0
H9	FAM	Long	#N/A	#N/A	#N/A	20	0
H9	HEX	Short	#N/A	#N/A	#N/A	20	0
H9	TEX615	Converted	#N/A	#N/A	#N/A	20	0

## Sheet: BC_2
Well	Fluor	Target	Sample	Cq	DNA_input_ng	Elution_volume_ul	excluded
A1	Cy5	Genomic	StdA	23.22	#N/A	20	0
A1	Cy5_5	IPC	StdA	17.66	#N/A	20	0
A1	FAM	Long	StdA	25.06	#N/A	20	0
A1	HEX	Short	StdA	24.2	#N/A	20	0
A1	TEX615	Converted	StdA	19.98	#N/A	20	0
A10	Cy5	Genomic	#N/A	#N/A	#N/A	20	0
A10	Cy5_5	IPC	#N/A	#N/A	#N/A	20	0
A10	FAM	Long	#N/A	#N/A	#N/A	20	0
A10	HEX	Short	#N/A	#N/A	#N/A	20	0
A10	TEX615	Converted	#N/A	#N/A	#N/A	20	0
A11	Cy5	Genomic	#N/A	#N/A	#N/A	20	0
A11	Cy5_5	IPC	#N/A	#N/A	#N/A	20	0
A11	FAM	Long	#N/A	#N/A	#N/A	20	0
A11	HEX	Short	#N/A	#N/A	#N/A	20	0
A11	TEX615	Converted	#N/A	#N/A	#N/A	20	0
A12	Cy5	Genomic	#N/A	#N/A	#N/A	20	0
A12	Cy5_5	IPC	#N/A	#N/A	#N/A	20	0
A12	FAM	Long	#N/A	#N/A	#N/A	20	0
A12	HEX	Short	#N/A	#N/A	#N/A	20	0
A12	TEX615	Converted	#N/A	#N/A	#N/A	20	0
A2	Cy5	Genomic	StdA	23.04	#N/A	20	0
A2	Cy5_5	IPC	StdA	43.37	#N/A	20	0
A2	FAM	Long	StdA	24.94	#N/A	20	0
A2	HEX	Short	StdA	24.19	#N/A	20	0
A2	TEX615	Converted	StdA	19.87	#N/A	20	0
A3	Cy5	Genomic	StdA	22.61	#N/A	20	0
A3	Cy5_5	IPC	StdA	35.78	#N/A	20	0
A3	FAM	Long	StdA	24.61	#N/A	20	0
A3	HEX	Short	StdA	23.47	#N/A	20	0
A3	TEX615	Converted	StdA	19.41	#N/A	20	0
A4	Cy5	Genomic	SHS1_100	24.7	100	20	0
A4	Cy5_5	IPC	SHS1_100	49.08	100	20	0
A4	FAM	Long	SHS1_100	26.65	100	20	0
A4	HEX	Short	SHS1_100	25.49	100	20	0
A4	TEX615	Converted	SHS1_100	21.76	100	20	0
A5	Cy5	Genomic	SHS1_100	24.66	100	20	0
A5	Cy5_5	IPC	SHS1_100	3.54	100	20	0
A5	FAM	Long	SHS1_100	26.44	100	20	0
A5	HEX	Short	SHS1_100	25.41	100	20	0
A5	TEX615	Converted	SHS1_100	21.95	100	20	0
A6	Cy5	Genomic	SHS2_100	24.62	100	20	0
A6	Cy5_5	IPC	SHS2_100	32.98	100	20	0
A6	FAM	Long	SHS2_100	26.6	100	20	0
A6	HEX	Short	SHS2_100	25.61	100	20	0
A6	TEX615	Converted	SHS2_100	21.88	100	20	0
A7	Cy5	Genomic	SHS2_100	24.41	100	20	0
A7	Cy5_5	IPC	SHS2_100	-10.5	100	20	0
A7	FAM	Long	SHS2_100	26.77	100	20	0
A7	HEX	Short	SHS2_100	25.46	100	20	0
A7	TEX615	Converted	SHS2_100	21.93	100	20	0
A8	Cy5	Genomic	SHS3_100	25.04	100	20	0
A8	Cy5_5	IPC	SHS3_100	69.87	100	20	0
A8	FAM	Long	SHS3_100	27.08	100	20	0
A8	HEX	Short	SHS3_100	25.92	100	20	0
A8	TEX615	Converted	SHS3_100	22.14	100	20	0
A9	Cy5	Genomic	SHS3_100	24.85	100	20	0
A9	Cy5_5	IPC	SHS3_100	34.95	100	20	0
A9	FAM	Long	SHS3_100	26.85	100	20	0
A9	HEX	Short	SHS3_100	25.88	100	20	0
A9	TEX615	Converted	SHS3_100	21.98	100	20	0
B1	Cy5	Genomic	StdB	25.04	#N/A	20	0
B1	Cy5_5	IPC	StdB	31.03	#N/A	20	0
B1	FAM	Long	StdB	26.82	#N/A	20	0
B1	HEX	Short	StdB	26.12	#N/A	20	0
B1	TEX615	Converted	StdB	21.8	#N/A	20	0
B10	Cy5	Genomic	#N/A	#N/A	#N/A	20	0
B10	Cy5_5	IPC	#N/A	#N/A	#N/A	20	0
B10	FAM	Long	#N/A	#N/A	#N/A	20	0
B10	HEX	Short	#N/A	#N/A	#N/A	20	0
B10	TEX615	Converted	#N/A	#N/A	#N/A	20	0
B11	Cy5	Genomic	#N/A	#N/A	#N/A	20	0
B11	Cy5_5	IPC	#N/A	#N/A	#N/A	20	0
B11	FAM	Long	#N/A	#N/A	#N/A	20	0
B11	HEX	Short	#N/A	#N/A	#N/A	20	0
B11	TEX615	Converted	#N/A	#N/A	#N/A	20	0
B12	Cy5	Genomic	#N/A	#N/A	#N/A	20	0
B12	Cy5_5	IPC	#N/A	#N/A	#N/A	20	0
B12	FAM	Long	#N/A	#N/A	#N/A	20	0
B12	HEX	Short	#N/A	#N/A	#N/A	20	0
B12	TEX615	Converted	#N/A	#N/A	#N/A	20	0
B2	Cy5	Genomic	StdB	25	#N/A	20	0
B2	Cy5_5	IPC	StdB	47.96	#N/A	20	0
B2	FAM	Long	StdB	26.75	#N/A	20	0
B2	HEX	Short	StdB	26.12	#N/A	20	0
B2	TEX615	Converted	StdB	21.65	#N/A	20	0
B3	Cy5	Genomic	StdB	25	#N/A	20	0
B3	Cy5_5	IPC	StdB	-348.24	#N/A	20	0
B3	FAM	Long	StdB	26.7	#N/A	20	0
B3	HEX	Short	StdB	25.85	#N/A	20	0
B3	TEX615	Converted	StdB	21.47	#N/A	20	0
B4	Cy5	Genomic	SHS1_20	26.87	20	20	0
B4	Cy5_5	IPC	SHS1_20	78.95	20	20	0
B4	FAM	Long	SHS1_20	29.44	20	20	0
B4	HEX	Short	SHS1_20	28.22	20	20	0
B4	TEX615	Converted	SHS1_20	24.72	20	20	0
B5	Cy5	Genomic	SHS1_20	26.95	20	20	0
B5	Cy5_5	IPC	SHS1_20	37.12	20	20	0
B5	FAM	Long	SHS1_20	29.25	20	20	0
B5	HEX	Short	SHS1_20	27.8	20	20	0
B5	TEX615	Converted	SHS1_20	24.52	20	20	0
B6	Cy5	Genomic	SHS2_20	26.4	20	20	0
B6	Cy5_5	IPC	SHS2_20	32.24	20	20	0
B6	FAM	Long	SHS2_20	28.88	20	20	0
B6	HEX	Short	SHS2_20	27.65	20	20	0
B6	TEX615	Converted	SHS2_20	24.24	20	20	0
B7	Cy5	Genomic	SHS2_20	26.55	20	20	0
B7	Cy5_5	IPC	SHS2_20	31.11	20	20	0
B7	FAM	Long	SHS2_20	29.25	20	20	0
B7	HEX	Short	SHS2_20	27.95	20	20	0
B7	TEX615	Converted	SHS2_20	24.17	20	20	0
B8	Cy5	Genomic	SHS3_20	27.15	20	20	0
B8	Cy5_5	IPC	SHS3_20	62.17	20	20	0
B8	FAM	Long	SHS3_20	29.47	20	20	0
B8	HEX	Short	SHS3_20	28.33	20	20	0
B8	TEX615	Converted	SHS3_20	24.47	20	20	0
B9	Cy5	Genomic	SHS3_20	27.26	20	20	0
B9	Cy5_5	IPC	SHS3_20	44.61	20	20	0
B9	FAM	Long	SHS3_20	29.34	20	20	0
B9	HEX	Short	SHS3_20	28.07	20	20	0
B9	TEX615	Converted	SHS3_20	24.58	20	20	0
C1	Cy5	Genomic	StdC	26.75	#N/A	20	0
C1	Cy5_5	IPC	StdC	3.3	#N/A	20	0
C1	FAM	Long	StdC	28.15	#N/A	20	0
C1	HEX	Short	StdC	27.8	#N/A	20	0
C1	TEX615	Converted	StdC	23.49	#N/A	20	0
C10	Cy5	Genomic	#N/A	#N/A	#N/A	20	0
C10	Cy5_5	IPC	#N/A	#N/A	#N/A	20	0
C10	FAM	Long	#N/A	#N/A	#N/A	20	0
C10	HEX	Short	#N/A	#N/A	#N/A	20	0
C10	TEX615	Converted	#N/A	#N/A	#N/A	20	0
C11	Cy5	Genomic	#N/A	#N/A	#N/A	20	0
C11	Cy5_5	IPC	#N/A	#N/A	#N/A	20	0
C11	FAM	Long	#N/A	#N/A	#N/A	20	0
C11	HEX	Short	#N/A	#N/A	#N/A	20	0
C11	TEX615	Converted	#N/A	#N/A	#N/A	20	0
C12	Cy5	Genomic	#N/A	#N/A	#N/A	20	0
C12	Cy5_5	IPC	#N/A	#N/A	#N/A	20	0
C12	FAM	Long	#N/A	#N/A	#N/A	20	0
C12	HEX	Short	#N/A	#N/A	#N/A	20	0
C12	TEX615	Converted	#N/A	#N/A	#N/A	20	0
C2	Cy5	Genomic	StdC	26.55	#N/A	20	0
C2	Cy5_5	IPC	StdC	0.56	#N/A	20	0
C2	FAM	Long	StdC	28.44	#N/A	20	0
C2	HEX	Short	StdC	27.8	#N/A	20	0
C2	TEX615	Converted	StdC	23.41	#N/A	20	0
C3	Cy5	Genomic	StdC	26.76	#N/A	20	0
C3	Cy5_5	IPC	StdC	32.78	#N/A	20	0
C3	FAM	Long	StdC	28.55	#N/A	20	0
C3	HEX	Short	StdC	27.45	#N/A	20	0
C3	TEX615	Converted	StdC	23.32	#N/A	20	0
C4	Cy5	Genomic	SHS1_10	28.53	10	20	0
C4	Cy5_5	IPC	SHS1_10	38.63	10	20	0
C4	FAM	Long	SHS1_10	30.82	10	20	0
C4	HEX	Short	SHS1_10	29.36	10	20	0
C4	TEX615	Converted	SHS1_10	26.08	10	20	0
C5	Cy5	Genomic	SHS1_10	28.62	10	20	0
C5	Cy5_5	IPC	SHS1_10	42.76	10	20	0
C5	FAM	Long	SHS1_10	30.21	10	20	0
C5	HEX	Short	SHS1_10	29.13	10	20	0
C5	TEX615	Converted	SHS1_10	26.19	10	20	0
C6	Cy5	Genomic	SHS2_10	27.46	10	20	0
C6	Cy5_5	IPC	SHS2_10	13.53	10	20	0
C6	FAM	Long	SHS2_10	30.7	10	20	0
C6	HEX	Short	SHS2_10	29.16	10	20	0
C6	TEX615	Converted	SHS2_10	25.6	10	20	0
C7	Cy5	Genomic	SHS2_10	27.78	10	20	0
C7	Cy5_5	IPC	SHS2_10	42.11	10	20	0
C7	FAM	Long	SHS2_10	30.43	10	20	0
C7	HEX	Short	SHS2_10	29.09	10	20	0
C7	TEX615	Converted	SHS2_10	25.78	10	20	0
C8	Cy5	Genomic	SHS3_10	28.47	10	20	0
C8	Cy5_5	IPC	SHS3_10	31.63	10	20	0
C8	FAM	Long	SHS3_10	31	10	20	0
C8	HEX	Short	SHS3_10	29.07	10	20	0
C8	TEX615	Converted	SHS3_10	26	10	20	0
C9	Cy5	Genomic	SHS3_10	28.65	10	20	0
C9	Cy5_5	IPC	SHS3_10	38.45	10	20	0
C9	FAM	Long	SHS3_10	30.55	10	20	0
C9	HEX	Short	SHS3_10	29.29	10	20	0
C9	TEX615	Converted	SHS3_10	26.02	10	20	0
D1	Cy5	Genomic	StdD	27.99	#N/A	20	0
D1	Cy5_5	IPC	StdD	51.41	#N/A	20	0
D1	FAM	Long	StdD	29.72	#N/A	20	0
D1	HEX	Short	StdD	28.96	#N/A	20	0
D1	TEX615	Converted	StdD	24.51	#N/A	20	0
D10	Cy5	Genomic	#N/A	#N/A	#N/A	20	0
D10	Cy5_5	IPC	#N/A	#N/A	#N/A	20	0
D10	FAM	Long	#N/A	#N/A	#N/A	20	0
D10	HEX	Short	#N/A	#N/A	#N/A	20	0
D10	TEX615	Converted	#N/A	#N/A	#N/A	20	0
D11	Cy5	Genomic	#N/A	#N/A	#N/A	20	0
D11	Cy5_5	IPC	#N/A	#N/A	#N/A	20	0
D11	FAM	Long	#N/A	#N/A	#N/A	20	0
D11	HEX	Short	#N/A	#N/A	#N/A	20	0
D11	TEX615	Converted	#N/A	#N/A	#N/A	20	0
D12	Cy5	Genomic	#N/A	#N/A	#N/A	20	0
D12	Cy5_5	IPC	#N/A	#N/A	#N/A	20	0
D12	FAM	Long	#N/A	#N/A	#N/A	20	0
D12	HEX	Short	#N/A	#N/A	#N/A	20	0
D12	TEX615	Converted	#N/A	#N/A	#N/A	20	0
D2	Cy5	Genomic	StdD	28.69	#N/A	20	0
D2	Cy5_5	IPC	StdD	19.07	#N/A	20	0
D2	FAM	Long	StdD	30.52	#N/A	20	0
D2	HEX	Short	StdD	29.66	#N/A	20	0
D2	TEX615	Converted	StdD	25.27	#N/A	20	0
D3	Cy5	Genomic	StdD	28.36	#N/A	20	0
D3	Cy5_5	IPC	StdD	37.1	#N/A	20	0
D3	FAM	Long	StdD	30.47	#N/A	20	0
D3	HEX	Short	StdD	29.61	#N/A	20	0
D3	TEX615	Converted	StdD	24.95	#N/A	20	0
D4	Cy5	Genomic	SHS1_5	28.85	5	20	0
D4	Cy5_5	IPC	SHS1_5	104.71	5	20	0
D4	FAM	Long	SHS1_5	31.47	5	20	0
D4	HEX	Short	SHS1_5	30.1	5	20	0
D4	TEX615	Converted	SHS1_5	26.66	5	20	0
D5	Cy5	Genomic	SHS1_5	29.07	5	20	0
D5	Cy5_5	IPC	SHS1_5	35.86	5	20	0
D5	FAM	Long	SHS1_5	31.69	5	20	0
D5	HEX	Short	SHS1_5	30.15	5	20	0
D5	TEX615	Converted	SHS1_5	26.57	5	20	0
D6	Cy5	Genomic	SHS2_5	28.96	5	20	0
D6	Cy5_5	IPC	SHS2_5	30.73	5	20	0
D6	FAM	Long	SHS2_5	32.13	5	20	0
D6	HEX	Short	SHS2_5	29.74	5	20	0
D6	TEX615	Converted	SHS2_5	26.56	5	20	0
D7	Cy5	Genomic	SHS2_5	29.17	5	20	0
D7	Cy5_5	IPC	SHS2_5	45.74	5	20	0
D7	FAM	Long	SHS2_5	31.36	5	20	0
D7	HEX	Short	SHS2_5	29.9	5	20	0
D7	TEX615	Converted	SHS2_5	26.6	5	20	0
D8	Cy5	Genomic	SHS3_5	28.62	5	20	0
D8	Cy5_5	IPC	SHS3_5	34.82	5	20	0
D8	FAM	Long	SHS3_5	32.05	5	20	0
D8	HEX	Short	SHS3_5	30.41	5	20	0
D8	TEX615	Converted	SHS3_5	26.85	5	20	0
D9	Cy5	Genomic	SHS3_5	28.56	5	20	0
D9	Cy5_5	IPC	SHS3_5	44.48	5	20	0
D9	FAM	Long	SHS3_5	32	5	20	0
D9	HEX	Short	SHS3_5	30.05	5	20	0
D9	TEX615	Converted	SHS3_5	27.05	5	20	0
E1	Cy5	Genomic	StdE	29.61	#N/A	20	0
E1	Cy5_5	IPC	StdE	7.22	#N/A	20	0
E1	FAM	Long	StdE	31.69	#N/A	20	0
E1	HEX	Short	StdE	31.46	#N/A	20	0
E1	TEX615	Converted	StdE	26.66	#N/A	20	0
E10	Cy5	Genomic	#N/A	#N/A	#N/A	20	0
E10	Cy5_5	IPC	#N/A	#N/A	#N/A	20	0
E10	FAM	Long	#N/A	#N/A	#N/A	20	0
E10	HEX	Short	#N/A	#N/A	#N/A	20	0
E10	TEX615	Converted	#N/A	#N/A	#N/A	20	0
E11	Cy5	Genomic	#N/A	#N/A	#N/A	20	0
E11	Cy5_5	IPC	#N/A	#N/A	#N/A	20	0
E11	FAM	Long	#N/A	#N/A	#N/A	20	0
E11	HEX	Short	#N/A	#N/A	#N/A	20	0
E11	TEX615	Converted	#N/A	#N/A	#N/A	20	0
E12	Cy5	Genomic	#N/A	#N/A	#N/A	20	0
E12	Cy5_5	IPC	#N/A	#N/A	#N/A	20	0
E12	FAM	Long	#N/A	#N/A	#N/A	20	0
E12	HEX	Short	#N/A	#N/A	#N/A	20	0
E12	TEX615	Converted	#N/A	#N/A	#N/A	20	0
E2	Cy5	Genomic	StdE	29.38	#N/A	20	0
E2	Cy5_5	IPC	StdE	13.51	#N/A	20	0
E2	FAM	Long	StdE	30.94	#N/A	20	0
E2	HEX	Short	StdE	30.89	#N/A	20	0
E2	TEX615	Converted	StdE	26.27	#N/A	20	0
E3	Cy5	Genomic	StdE	29.66	#N/A	20	0
E3	Cy5_5	IPC	StdE	16.78	#N/A	20	0
E3	FAM	Long	StdE	31.4	#N/A	20	0
E3	HEX	Short	StdE	30.96	#N/A	20	0
E3	TEX615	Converted	StdE	26.63	#N/A	20	0
E4	Cy5	Genomic	SHS1_1	30.85	1	20	0
E4	Cy5_5	IPC	SHS1_1	13.56	1	20	0
E4	FAM	Long	SHS1_1	32.85	1	20	0
E4	HEX	Short	SHS1_1	32.38	1	20	0
E4	TEX615	Converted	SHS1_1	29.2	1	20	0
E5	Cy5	Genomic	SHS1_1	31.03	1	20	0
E5	Cy5_5	IPC	SHS1_1	14.05	1	20	0
E5	FAM	Long	SHS1_1	#N/A	1	20	0
E5	HEX	Short	SHS1_1	32.75	1	20	0
E5	TEX615	Converted	SHS1_1	29.42	1	20	0
E6	Cy5	Genomic	SHS2_1	31.26	1	20	0
E6	Cy5_5	IPC	SHS2_1	59.31	1	20	0
E6	FAM	Long	SHS2_1	#N/A	1	20	0
E6	HEX	Short	SHS2_1	31.99	1	20	0
E6	TEX615	Converted	SHS2_1	29.42	1	20	0
E7	Cy5	Genomic	SHS2_1	31.39	1	20	0
E7	Cy5_5	IPC	SHS2_1	34.54	1	20	0
E7	FAM	Long	SHS2_1	#N/A	1	20	0
E7	HEX	Short	SHS2_1	32.98	1	20	0
E7	TEX615	Converted	SHS2_1	29.36	1	20	0
E8	Cy5	Genomic	SHS3_1	30.21	1	20	0
E8	Cy5_5	IPC	SHS3_1	22.23	1	20	0
E8	FAM	Long	SHS3_1	#N/A	1	20	0
E8	HEX	Short	SHS3_1	32.28	1	20	0
E8	TEX615	Converted	SHS3_1	29.59	1	20	0
E9	Cy5	Genomic	SHS3_1	30.24	1	20	0
E9	Cy5_5	IPC	SHS3_1	0.46	1	20	0
E9	FAM	Long	SHS3_1	#N/A	1	20	0
E9	HEX	Short	SHS3_1	32.54	1	20	0
E9	TEX615	Converted	SHS3_1	29.56	1	20	0
F1	Cy5	Genomic	StdF	30.43	#N/A	20	0
F1	Cy5_5	IPC	StdF	16.07	#N/A	20	0
F1	FAM	Long	StdF	32.62	#N/A	20	0
F1	HEX	Short	StdF	31.33	#N/A	20	0
F1	TEX615	Converted	StdF	27.91	#N/A	20	0
F10	Cy5	Genomic	#N/A	#N/A	#N/A	20	0
F10	Cy5_5	IPC	#N/A	#N/A	#N/A	20	0
F10	FAM	Long	#N/A	#N/A	#N/A	20	0
F10	HEX	Short	#N/A	#N/A	#N/A	20	0
F10	TEX615	Converted	#N/A	#N/A	#N/A	20	0
F11	Cy5	Genomic	#N/A	#N/A	#N/A	20	0
F11	Cy5_5	IPC	#N/A	#N/A	#N/A	20	0
F11	FAM	Long	#N/A	#N/A	#N/A	20	0
F11	HEX	Short	#N/A	#N/A	#N/A	20	0
F11	TEX615	Converted	#N/A	#N/A	#N/A	20	0
F12	Cy5	Genomic	#N/A	#N/A	#N/A	20	0
F12	Cy5_5	IPC	#N/A	#N/A	#N/A	20	0
F12	FAM	Long	#N/A	#N/A	#N/A	20	0
F12	HEX	Short	#N/A	#N/A	#N/A	20	0
F12	TEX615	Converted	#N/A	#N/A	#N/A	20	0
F2	Cy5	Genomic	StdF	30.48	#N/A	20	0
F2	Cy5_5	IPC	StdF	30.37	#N/A	20	0
F2	FAM	Long	StdF	33.45	#N/A	20	0
F2	HEX	Short	StdF	32.08	#N/A	20	0
F2	TEX615	Converted	StdF	28.07	#N/A	20	0
F3	Cy5	Genomic	StdF	30.48	#N/A	20	0
F3	Cy5_5	IPC	StdF	-49.15	#N/A	20	0
F3	FAM	Long	StdF	32.84	#N/A	20	0
F3	HEX	Short	StdF	31.23	#N/A	20	0
F3	TEX615	Converted	StdF	27.86	#N/A	20	0
F4	Cy5	Genomic	S1_double	24.18	100	20	0
F4	Cy5_5	IPC	S1_double	#N/A	100	20	0
F4	FAM	Long	S1_double	26.03	100	20	0
F4	HEX	Short	S1_double	24.77	100	20	0
F4	TEX615	Converted	S1_double	20.75	100	20	0
F5	Cy5	Genomic	S1_double	24.94	100	20	0
F5	Cy5_5	IPC	S1_double	-16.14	100	20	0
F5	FAM	Long	S1_double	26.77	100	20	0
F5	HEX	Short	S1_double	25.97	100	20	0
F5	TEX615	Converted	S1_double	21.69	100	20	0
F6	Cy5	Genomic	S2_double	24.89	100	20	0
F6	Cy5_5	IPC	S2_double	-138.14	100	20	0
F6	FAM	Long	S2_double	26.39	100	20	0
F6	HEX	Short	S2_double	25.37	100	20	0
F6	TEX615	Converted	S2_double	21.37	100	20	0
F7	Cy5	Genomic	S2_double	24.66	100	20	0
F7	Cy5_5	IPC	S2_double	30.04	100	20	0
F7	FAM	Long	S2_double	26.19	100	20	0
F7	HEX	Short	S2_double	25.32	100	20	0
F7	TEX615	Converted	S2_double	21.33	100	20	0
F8	Cy5	Genomic	S3_double	25.2	100	20	0
F8	Cy5_5	IPC	S3_double	31.38	100	20	0
F8	FAM	Long	S3_double	26.74	100	20	0
F8	HEX	Short	S3_double	25.78	100	20	0
F8	TEX615	Converted	S3_double	21.7	100	20	0
F9	Cy5	Genomic	S3_double	25.06	100	20	0
F9	Cy5_5	IPC	S3_double	18.36	100	20	0
F9	FAM	Long	S3_double	26.88	100	20	0
F9	HEX	Short	S3_double	25.76	100	20	0
F9	TEX615	Converted	S3_double	21.94	100	20	0
G1	Cy5	Genomic	#N/A	32.76	#N/A	20	0
G1	Cy5_5	IPC	#N/A	68.71	#N/A	20	0
G1	FAM	Long	#N/A	#N/A	#N/A	20	0
G1	HEX	Short	#N/A	#N/A	#N/A	20	0
G1	TEX615	Converted	#N/A	#N/A	#N/A	20	0
G10	Cy5	Genomic	#N/A	#N/A	#N/A	20	0
G10	Cy5_5	IPC	#N/A	#N/A	#N/A	20	0
G10	FAM	Long	#N/A	#N/A	#N/A	20	0
G10	HEX	Short	#N/A	#N/A	#N/A	20	0
G10	TEX615	Converted	#N/A	#N/A	#N/A	20	0
G11	Cy5	Genomic	#N/A	#N/A	#N/A	20	0
G11	Cy5_5	IPC	#N/A	#N/A	#N/A	20	0
G11	FAM	Long	#N/A	#N/A	#N/A	20	0
G11	HEX	Short	#N/A	#N/A	#N/A	20	0
G11	TEX615	Converted	#N/A	#N/A	#N/A	20	0
G12	Cy5	Genomic	#N/A	#N/A	#N/A	20	0
G12	Cy5_5	IPC	#N/A	#N/A	#N/A	20	0
G12	FAM	Long	#N/A	#N/A	#N/A	20	0
G12	HEX	Short	#N/A	#N/A	#N/A	20	0
G12	TEX615	Converted	#N/A	#N/A	#N/A	20	0
G2	Cy5	Genomic	#N/A	33.25	#N/A	20	0
G2	Cy5_5	IPC	#N/A	55.28	#N/A	20	0
G2	FAM	Long	#N/A	#N/A	#N/A	20	0
G2	HEX	Short	#N/A	#N/A	#N/A	20	0
G2	TEX615	Converted	#N/A	#N/A	#N/A	20	0
G3	Cy5	Genomic	#N/A	31.32	#N/A	20	0
G3	Cy5_5	IPC	#N/A	231.93	#N/A	20	0
G3	FAM	Long	#N/A	#N/A	#N/A	20	0
G3	HEX	Short	#N/A	#N/A	#N/A	20	0
G3	TEX615	Converted	#N/A	#N/A	#N/A	20	0
G4	Cy5	Genomic	S1_binding1	24.48	100	20	0
G4	Cy5_5	IPC	S1_binding1	52.12	100	20	0
G4	FAM	Long	S1_binding1	26.39	100	20	0
G4	HEX	Short	S1_binding1	25.38	100	20	0
G4	TEX615	Converted	S1_binding1	21.75	100	20	0
G5	Cy5	Genomic	S1_binding1	24.6	100	20	0
G5	Cy5_5	IPC	S1_binding1	32.15	100	20	0
G5	FAM	Long	S1_binding1	26.18	100	20	0
G5	HEX	Short	S1_binding1	25.3	100	20	0
G5	TEX615	Converted	S1_binding1	21.59	100	20	0
G6	Cy5	Genomic	S2_binding1	25.15	100	20	0
G6	Cy5_5	IPC	S2_binding1	16.81	100	20	0
G6	FAM	Long	S2_binding1	27.12	100	20	0
G6	HEX	Short	S2_binding1	26.19	100	20	0
G6	TEX615	Converted	S2_binding1	22.21	100	20	0
G7	Cy5	Genomic	S2_binding1	25.22	100	20	0
G7	Cy5_5	IPC	S2_binding1	-0.85	100	20	0
G7	FAM	Long	S2_binding1	27.08	100	20	0
G7	HEX	Short	S2_binding1	26.02	100	20	0
G7	TEX615	Converted	S2_binding1	22.21	100	20	0
G8	Cy5	Genomic	S3_binding1	25.58	100	20	0
G8	Cy5_5	IPC	S3_binding1	34.52	100	20	0
G8	FAM	Long	S3_binding1	27.68	100	20	0
G8	HEX	Short	S3_binding1	26.47	100	20	0
G8	TEX615	Converted	S3_binding1	22.8	100	20	0
G9	Cy5	Genomic	S3_binding1	25.7	100	20	0
G9	Cy5_5	IPC	S3_binding1	-16.95	100	20	0
G9	FAM	Long	S3_binding1	27.83	100	20	0
G9	HEX	Short	S3_binding1	26.41	100	20	0
G9	TEX615	Converted	S3_binding1	22.77	100	20	0
H1	Cy5	Genomic	#N/A	#N/A	#N/A	20	0
H1	Cy5_5	IPC	#N/A	#N/A	#N/A	20	0
H1	FAM	Long	#N/A	#N/A	#N/A	20	0
H1	HEX	Short	#N/A	#N/A	#N/A	20	0
H1	TEX615	Converted	#N/A	#N/A	#N/A	20	0
H10	Cy5	Genomic	#N/A	#N/A	#N/A	20	0
H10	Cy5_5	IPC	#N/A	#N/A	#N/A	20	0
H10	FAM	Long	#N/A	#N/A	#N/A	20	0
H10	HEX	Short	#N/A	#N/A	#N/A	20	0
H10	TEX615	Converted	#N/A	#N/A	#N/A	20	0
H11	Cy5	Genomic	#N/A	#N/A	#N/A	20	0
H11	Cy5_5	IPC	#N/A	#N/A	#N/A	20	0
H11	FAM	Long	#N/A	#N/A	#N/A	20	0
H11	HEX	Short	#N/A	#N/A	#N/A	20	0
H11	TEX615	Converted	#N/A	#N/A	#N/A	20	0
H12	Cy5	Genomic	#N/A	#N/A	#N/A	20	0
H12	Cy5_5	IPC	#N/A	#N/A	#N/A	20	0
H12	FAM	Long	#N/A	#N/A	#N/A	20	0
H12	HEX	Short	#N/A	#N/A	#N/A	20	0
H12	TEX615	Converted	#N/A	#N/A	#N/A	20	0
H2	Cy5	Genomic	#N/A	#N/A	#N/A	20	0
H2	Cy5_5	IPC	#N/A	#N/A	#N/A	20	0
H2	FAM	Long	#N/A	#N/A	#N/A	20	0
H2	HEX	Short	#N/A	#N/A	#N/A	20	0
H2	TEX615	Converted	#N/A	#N/A	#N/A	20	0
H3	Cy5	Genomic	#N/A	#N/A	#N/A	20	0
H3	Cy5_5	IPC	#N/A	#N/A	#N/A	20	0
H3	FAM	Long	#N/A	#N/A	#N/A	20	0
H3	HEX	Short	#N/A	#N/A	#N/A	20	0
H3	TEX615	Converted	#N/A	#N/A	#N/A	20	0
H4	Cy5	Genomic	S1_binding5	24.21	100	20	0
H4	Cy5_5	IPC	S1_binding5	15.7	100	20	0
H4	FAM	Long	S1_binding5	26.26	100	20	0
H4	HEX	Short	S1_binding5	25.47	100	20	0
H4	TEX615	Converted	S1_binding5	21.59	100	20	0
H5	Cy5	Genomic	S1_binding5	24.17	100	20	0
H5	Cy5_5	IPC	S1_binding5	12.41	100	20	0
H5	FAM	Long	S1_binding5	26.4	100	20	0
H5	HEX	Short	S1_binding5	25.32	100	20	0
H5	TEX615	Converted	S1_binding5	21.63	100	20	0
H6	Cy5	Genomic	S2_binding5	21.41	100	20	1
H6	Cy5_5	IPC	S2_binding5	28.37	100	20	1
H6	FAM	Long	S2_binding5	26.34	100	20	1
H6	HEX	Short	S2_binding5	25.18	100	20	1
H6	TEX615	Converted	S2_binding5	21.44	100	20	1
H7	Cy5	Genomic	S2_binding5	21.46	100	20	1
H7	Cy5_5	IPC	S2_binding5	47.05	100	20	1
H7	FAM	Long	S2_binding5	26.47	100	20	1
H7	HEX	Short	S2_binding5	25.2	100	20	1
H7	TEX615	Converted	S2_binding5	21.47	100	20	1
H8	Cy5	Genomic	S3_binding5	25.2	100	20	0
H8	Cy5_5	IPC	S3_binding5	37.15	100	20	0
H8	FAM	Long	S3_binding5	26.4	100	20	0
H8	HEX	Short	S3_binding5	25.39	100	20	0
H8	TEX615	Converted	S3_binding5	22.28	100	20	0
H9	Cy5	Genomic	S3_binding5	25.14	100	20	0
H9	Cy5_5	IPC	S3_binding5	34.09	100	20	0
H9	FAM	Long	S3_binding5	26.51	100	20	0
H9	HEX	Short	S3_binding5	25.49	100	20	0
H9	TEX615	Converted	S3_binding5	22.21	100	20	0

## Sheet: BC_3
Well	Fluor	Target	Sample	Cq	DNA_input_ng	Elution_volume_ul	excluded
A1	Cy5	Genomic	StdA	24.52	#N/A	20	0
A1	Cy5_5	IPC	StdA	38.4	#N/A	20	0
A1	FAM	Long	StdA	24.56	#N/A	20	0
A1	HEX	Short	StdA	23.84	#N/A	20	0
A1	TEX615	Converted	StdA	19.96	#N/A	20	0
A10	Cy5	Genomic	S1_HP	27.24	100	20	0
A10	Cy5_5	IPC	S1_HP	38.09	100	20	0
A10	FAM	Long	S1_HP	26.16	100	20	0
A10	HEX	Short	S1_HP	25.74	100	20	0
A10	TEX615	Converted	S1_HP	22.29	100	20	0
A11	Cy5	Genomic	S1_MP	24.07	100	20	0
A11	Cy5_5	IPC	S1_MP	6.9	100	20	0
A11	FAM	Long	S1_MP	26.03	100	20	0
A11	HEX	Short	S1_MP	25.25	100	20	0
A11	TEX615	Converted	S1_MP	22.33	100	20	0
A12	Cy5	Genomic	S1_LP	26.93	100	20	0
A12	Cy5_5	IPC	S1_LP	33.93	100	20	0
A12	FAM	Long	S1_LP	26.23	100	20	0
A12	HEX	Short	S1_LP	25.68	100	20	0
A12	TEX615	Converted	S1_LP	23.05	100	20	0
A2	Cy5	Genomic	StdA	24.43	#N/A	20	0
A2	Cy5_5	IPC	StdA	48.45	#N/A	20	0
A2	FAM	Long	StdA	24.71	#N/A	20	0
A2	HEX	Short	StdA	23.89	#N/A	20	0
A2	TEX615	Converted	StdA	19.97	#N/A	20	0
A3	Cy5	Genomic	StdA	24.14	#N/A	20	0
A3	Cy5_5	IPC	StdA	30.51	#N/A	20	0
A3	FAM	Long	StdA	24.24	#N/A	20	0
A3	HEX	Short	StdA	23.45	#N/A	20	0
A3	TEX615	Converted	StdA	19.39	#N/A	20	0
A4	Cy5	Genomic	SHS1_5	31.9	5	20	0
A4	Cy5_5	IPC	SHS1_5	-222.33	5	20	0
A4	FAM	Long	SHS1_5	32.11	5	20	0
A4	HEX	Short	SHS1_5	30.75	5	20	0
A4	TEX615	Converted	SHS1_5	27.64	5	20	0
A5	Cy5	Genomic	SHS1_5d	32.34	5	20	0
A5	Cy5_5	IPC	SHS1_5d	14.17	5	20	0
A5	FAM	Long	SHS1_5d	33.56	5	20	0
A5	HEX	Short	SHS1_5d	31.11	5	20	0
A5	TEX615	Converted	SHS1_5d	28.05	5	20	0
A6	Cy5	Genomic	SHS1_5t	32.15	5	20	0
A6	Cy5_5	IPC	SHS1_5t	19.6	5	20	0
A6	FAM	Long	SHS1_5t	31.51	5	20	0
A6	HEX	Short	SHS1_5t	31.06	5	20	0
A6	TEX615	Converted	SHS1_5t	28.18	5	20	0
A7	Cy5	Genomic	S1_HH	27.83	100	20	0
A7	Cy5_5	IPC	S1_HH	40.31	100	20	0
A7	FAM	Long	S1_HH	27.33	100	20	0
A7	HEX	Short	S1_HH	26.6	100	20	0
A7	TEX615	Converted	S1_HH	23.15	100	20	0
A8	Cy5	Genomic	S1_MH	26.59	100	20	0
A8	Cy5_5	IPC	S1_MH	32.65	100	20	0
A8	FAM	Long	S1_MH	25.69	100	20	0
A8	HEX	Short	S1_MH	25.13	100	20	0
A8	TEX615	Converted	S1_MH	21.73	100	20	0
A9	Cy5	Genomic	S1_NH	20.64	100	20	0
A9	Cy5_5	IPC	S1_NH	21.58	100	20	0
A9	FAM	Long	S1_NH	26.13	100	20	0
A9	HEX	Short	S1_NH	24.92	100	20	0
A9	TEX615	Converted	S1_NH	21.4	100	20	0
B1	Cy5	Genomic	StdB	26.36	#N/A	20	0
B1	Cy5_5	IPC	StdB	35.96	#N/A	20	0
B1	FAM	Long	StdB	26.11	#N/A	20	0
B1	HEX	Short	StdB	25.91	#N/A	20	0
B1	TEX615	Converted	StdB	21.54	#N/A	20	0
B10	Cy5	Genomic	S1_HP	27.18	100	20	0
B10	Cy5_5	IPC	S1_HP	-22.31	100	20	0
B10	FAM	Long	S1_HP	26.39	100	20	0
B10	HEX	Short	S1_HP	25.69	100	20	0
B10	TEX615	Converted	S1_HP	21.86	100	20	0
B11	Cy5	Genomic	S1_MP	23.99	100	20	0
B11	Cy5_5	IPC	S1_MP	30.76	100	20	0
B11	FAM	Long	S1_MP	25.98	100	20	0
B11	HEX	Short	S1_MP	25.31	100	20	0
B11	TEX615	Converted	S1_MP	22.04	100	20	0
B12	Cy5	Genomic	S1_LP	27.15	100	20	0
B12	Cy5_5	IPC	S1_LP	-88.76	100	20	0
B12	FAM	Long	S1_LP	26.04	100	20	0
B12	HEX	Short	S1_LP	25.61	100	20	0
B12	TEX615	Converted	S1_LP	22.7	100	20	0
B2	Cy5	Genomic	StdB	26.24	#N/A	20	0
B2	Cy5_5	IPC	StdB	68.9	#N/A	20	0
B2	FAM	Long	StdB	26.24	#N/A	20	0
B2	HEX	Short	StdB	25.69	#N/A	20	0
B2	TEX615	Converted	StdB	21.56	#N/A	20	0
B3	Cy5	Genomic	StdB	26.27	#N/A	20	0
B3	Cy5_5	IPC	StdB	33.21	#N/A	20	0
B3	FAM	Long	StdB	26.38	#N/A	20	0
B3	HEX	Short	StdB	25.54	#N/A	20	0
B3	TEX615	Converted	StdB	21.36	#N/A	20	0
B4	Cy5	Genomic	SHS1_5	32.27	5	20	0
B4	Cy5_5	IPC	SHS1_5	#N/A	5	20	0
B4	FAM	Long	SHS1_5	33.13	5	20	0
B4	HEX	Short	SHS1_5	33.54	5	20	0
B4	TEX615	Converted	SHS1_5	27.26	5	20	0
B5	Cy5	Genomic	SHS1_5d	32.07	5	20	0
B5	Cy5_5	IPC	SHS1_5d	32.77	5	20	0
B5	FAM	Long	SHS1_5d	31.59	5	20	0
B5	HEX	Short	SHS1_5d	30.51	5	20	0
B5	TEX615	Converted	SHS1_5d	27.84	5	20	0
B6	Cy5	Genomic	SHS1_5t	32.05	5	20	0
B6	Cy5_5	IPC	SHS1_5t	13.28	5	20	0
B6	FAM	Long	SHS1_5t	31.07	5	20	0
B6	HEX	Short	SHS1_5t	30.62	5	20	0
B6	TEX615	Converted	SHS1_5t	27.95	5	20	0
B7	Cy5	Genomic	S1_HH	27.83	100	20	0
B7	Cy5_5	IPC	S1_HH	42.35	100	20	0
B7	FAM	Long	S1_HH	27.14	100	20	0
B7	HEX	Short	S1_HH	26.57	100	20	0
B7	TEX615	Converted	S1_HH	23.1	100	20	0
B8	Cy5	Genomic	S1_MH	26.51	100	20	0
B8	Cy5_5	IPC	S1_MH	16.06	100	20	0
B8	FAM	Long	S1_MH	25.54	100	20	0
B8	HEX	Short	S1_MH	25.14	100	20	0
B8	TEX615	Converted	S1_MH	21.66	100	20	0
B9	Cy5	Genomic	S1_NH	20.77	100	20	0
B9	Cy5_5	IPC	S1_NH	33.04	100	20	0
B9	FAM	Long	S1_NH	25.96	100	20	0
B9	HEX	Short	S1_NH	25.06	100	20	0
B9	TEX615	Converted	S1_NH	21.24	100	20	0
C1	Cy5	Genomic	StdC	28.07	#N/A	20	0
C1	Cy5_5	IPC	StdC	68.68	#N/A	20	0
C1	FAM	Long	StdC	28.02	#N/A	20	0
C1	HEX	Short	StdC	27.42	#N/A	20	0
C1	TEX615	Converted	StdC	23.53	#N/A	20	0
C10	Cy5	Genomic	S2_HP	27.55	100	20	0
C10	Cy5_5	IPC	S2_HP	34.9	100	20	0
C10	FAM	Long	S2_HP	26.41	100	20	0
C10	HEX	Short	S2_HP	25.89	100	20	0
C10	TEX615	Converted	S2_HP	22.29	100	20	0
C11	Cy5	Genomic	S2_MP	28.19	100	20	0
C11	Cy5_5	IPC	S2_MP	30.47	100	20	0
C11	FAM	Long	S2_MP	26.62	100	20	0
C11	HEX	Short	S2_MP	26.23	100	20	0
C11	TEX615	Converted	S2_MP	22.66	100	20	0
C12	Cy5	Genomic	S2_LP	26.74	100	20	0
C12	Cy5_5	IPC	S2_LP	29.01	100	20	0
C12	FAM	Long	S2_LP	26.06	100	20	0
C12	HEX	Short	S2_LP	25.57	100	20	0
C12	TEX615	Converted	S2_LP	22.44	100	20	0
C2	Cy5	Genomic	StdC	28.11	#N/A	20	0
C2	Cy5_5	IPC	StdC	21.9	#N/A	20	0
C2	FAM	Long	StdC	27.9	#N/A	20	0
C2	HEX	Short	StdC	27.38	#N/A	20	0
C2	TEX615	Converted	StdC	23.27	#N/A	20	0
C3	Cy5	Genomic	StdC	28	#N/A	20	0
C3	Cy5_5	IPC	StdC	34.56	#N/A	20	0
C3	FAM	Long	StdC	28.26	#N/A	20	0
C3	HEX	Short	StdC	27.45	#N/A	20	0
C3	TEX615	Converted	StdC	23.3	#N/A	20	0
C4	Cy5	Genomic	SHS2_5	31.37	5	20	0
C4	Cy5_5	IPC	SHS2_5	14.47	5	20	0
C4	FAM	Long	SHS2_5	32.74	5	20	0
C4	HEX	Short	SHS2_5	30.6	5	20	0
C4	TEX615	Converted	SHS2_5	27.59	5	20	0
C5	Cy5	Genomic	SHS2_5d	30.96	5	20	0
C5	Cy5_5	IPC	SHS2_5d	41.26	5	20	0
C5	FAM	Long	SHS2_5d	31.41	5	20	0
C5	HEX	Short	SHS2_5d	30.11	5	20	0
C5	TEX615	Converted	SHS2_5d	27.12	5	20	0
C6	Cy5	Genomic	SHS2_5t	31.06	5	20	0
C6	Cy5_5	IPC	SHS2_5t	283.54	5	20	0
C6	FAM	Long	SHS2_5t	31.5	5	20	0
C6	HEX	Short	SHS2_5t	30.2	5	20	0
C6	TEX615	Converted	SHS2_5t	27.38	5	20	0
C7	Cy5	Genomic	S2_HH	28.95	100	20	0
C7	Cy5_5	IPC	S2_HH	45.4	100	20	0
C7	FAM	Long	S2_HH	27.11	100	20	0
C7	HEX	Short	S2_HH	26.14	100	20	0
C7	TEX615	Converted	S2_HH	23.05	100	20	0
C8	Cy5	Genomic	S2_MH	27.81	100	20	0
C8	Cy5_5	IPC	S2_MH	35.12	100	20	0
C8	FAM	Long	S2_MH	26.38	100	20	0
C8	HEX	Short	S2_MH	25.81	100	20	0
C8	TEX615	Converted	S2_MH	22.35	100	20	0
C9	Cy5	Genomic	S2_NH	27.02	100	20	0
C9	Cy5_5	IPC	S2_NH	36.76	100	20	0
C9	FAM	Long	S2_NH	26.31	100	20	0
C9	HEX	Short	S2_NH	25.64	100	20	0
C9	TEX615	Converted	S2_NH	22.2	100	20	0
D1	Cy5	Genomic	StdD	29.48	#N/A	20	0
D1	Cy5_5	IPC	StdD	37.32	#N/A	20	0
D1	FAM	Long	StdD	29.42	#N/A	20	0
D1	HEX	Short	StdD	29.34	#N/A	20	0
D1	TEX615	Converted	StdD	24.89	#N/A	20	0
D10	Cy5	Genomic	S2_HP	27.55	100	20	0
D10	Cy5_5	IPC	S2_HP	34.41	100	20	0
D10	FAM	Long	S2_HP	26.47	100	20	0
D10	HEX	Short	S2_HP	25.94	100	20	0
D10	TEX615	Converted	S2_HP	22.19	100	20	0
D11	Cy5	Genomic	S2_MP	28.14	100	20	0
D11	Cy5_5	IPC	S2_MP	24.09	100	20	0
D11	FAM	Long	S2_MP	26.78	100	20	0
D11	HEX	Short	S2_MP	26.21	100	20	0
D11	TEX615	Converted	S2_MP	22.68	100	20	0
D12	Cy5	Genomic	S2_LP	26.69	100	20	0
D12	Cy5_5	IPC	S2_LP	30.79	100	20	0
D12	FAM	Long	S2_LP	25.87	100	20	0
D12	HEX	Short	S2_LP	25.38	100	20	0
D12	TEX615	Converted	S2_LP	22.39	100	20	0
D2	Cy5	Genomic	StdD	29.6	#N/A	20	0
D2	Cy5_5	IPC	StdD	36.69	#N/A	20	0
D2	FAM	Long	StdD	29.44	#N/A	20	0
D2	HEX	Short	StdD	29.26	#N/A	20	0
D2	TEX615	Converted	StdD	24.87	#N/A	20	0
D3	Cy5	Genomic	StdD	29.54	#N/A	20	0
D3	Cy5_5	IPC	StdD	11.24	#N/A	20	0
D3	FAM	Long	StdD	29.61	#N/A	20	0
D3	HEX	Short	StdD	29.13	#N/A	20	0
D3	TEX615	Converted	StdD	24.9	#N/A	20	0
D4	Cy5	Genomic	SHS2_5	31.61	5	20	0
D4	Cy5_5	IPC	SHS2_5	33.62	5	20	0
D4	FAM	Long	SHS2_5	31.92	5	20	0
D4	HEX	Short	SHS2_5	30.93	5	20	0
D4	TEX615	Converted	SHS2_5	27.55	5	20	0
D5	Cy5	Genomic	SHS2_5d	30.94	5	20	0
D5	Cy5_5	IPC	SHS2_5d	33.08	5	20	0
D5	FAM	Long	SHS2_5d	31.18	5	20	0
D5	HEX	Short	SHS2_5d	30.27	5	20	0
D5	TEX615	Converted	SHS2_5d	27.01	5	20	0
D6	Cy5	Genomic	SHS2_5t	31.21	5	20	0
D6	Cy5_5	IPC	SHS2_5t	153.67	5	20	0
D6	FAM	Long	SHS2_5t	31.6	5	20	0
D6	HEX	Short	SHS2_5t	30.43	5	20	0
D6	TEX615	Converted	SHS2_5t	27.35	5	20	0
D7	Cy5	Genomic	S2_HH	28.81	100	20	0
D7	Cy5_5	IPC	S2_HH	45.71	100	20	0
D7	FAM	Long	S2_HH	26.92	100	20	0
D7	HEX	Short	S2_HH	26.26	100	20	0
D7	TEX615	Converted	S2_HH	22.9	100	20	0
D8	Cy5	Genomic	S2_MH	27.9	100	20	0
D8	Cy5_5	IPC	S2_MH	31.69	100	20	0
D8	FAM	Long	S2_MH	26.22	100	20	0
D8	HEX	Short	S2_MH	25.78	100	20	0
D8	TEX615	Converted	S2_MH	22.3	100	20	0
D9	Cy5	Genomic	S2_NH	26.88	100	20	0
D9	Cy5_5	IPC	S2_NH	15.19	100	20	0
D9	FAM	Long	S2_NH	26.29	100	20	0
D9	HEX	Short	S2_NH	25.81	100	20	0
D9	TEX615	Converted	S2_NH	22.44	100	20	0
E1	Cy5	Genomic	StdE	31.06	#N/A	20	0
E1	Cy5_5	IPC	StdE	34.16	#N/A	20	0
E1	FAM	Long	StdE	32.16	#N/A	20	0
E1	HEX	Short	StdE	31.31	#N/A	20	0
E1	TEX615	Converted	StdE	26.64	#N/A	20	0
E10	Cy5	Genomic	S3_HP	27.49	100	20	0
E10	Cy5_5	IPC	S3_HP	-0.14	100	20	0
E10	FAM	Long	S3_HP	26.29	100	20	0
E10	HEX	Short	S3_HP	25.66	100	20	0
E10	TEX615	Converted	S3_HP	22.04	100	20	0
E11	Cy5	Genomic	S3_MP	27.64	100	20	0
E11	Cy5_5	IPC	S3_MP	21.74	100	20	0
E11	FAM	Long	S3_MP	26.65	100	20	0
E11	HEX	Short	S3_MP	26.22	100	20	0
E11	TEX615	Converted	S3_MP	22.34	100	20	0
E12	Cy5	Genomic	S3_LP	27.91	100	20	0
E12	Cy5_5	IPC	S3_LP	30.18	100	20	0
E12	FAM	Long	S3_LP	26.45	100	20	0
E12	HEX	Short	S3_LP	25.75	100	20	0
E12	TEX615	Converted	S3_LP	22.55	100	20	0
E2	Cy5	Genomic	StdE	30.91	#N/A	20	0
E2	Cy5_5	IPC	StdE	10.58	#N/A	20	0
E2	FAM	Long	StdE	31.22	#N/A	20	0
E2	HEX	Short	StdE	30.17	#N/A	20	0
E2	TEX615	Converted	StdE	26.63	#N/A	20	0
E3	Cy5	Genomic	StdE	30.67	#N/A	20	0
E3	Cy5_5	IPC	StdE	32.62	#N/A	20	0
E3	FAM	Long	StdE	30.47	#N/A	20	0
E3	HEX	Short	StdE	30.58	#N/A	20	0
E3	TEX615	Converted	StdE	26.29	#N/A	20	0
E4	Cy5	Genomic	SHS3_5	30.42	5	20	0
E4	Cy5_5	IPC	SHS3_5	31.33	5	20	0
E4	FAM	Long	SHS3_5	31.54	5	20	0
E4	HEX	Short	SHS3_5	30.65	5	20	0
E4	TEX615	Converted	SHS3_5	27.63	5	20	0
E5	Cy5	Genomic	SHS3_5d	30.87	5	20	0
E5	Cy5_5	IPC	SHS3_5d	367.99	5	20	0
E5	FAM	Long	SHS3_5d	33.32	5	20	0
E5	HEX	Short	SHS3_5d	30.48	5	20	0
E5	TEX615	Converted	SHS3_5d	27.68	5	20	0
E6	Cy5	Genomic	SHS3_5t	31.15	5	20	0
E6	Cy5_5	IPC	SHS3_5t	17.37	5	20	0
E6	FAM	Long	SHS3_5t	32.52	5	20	0
E6	HEX	Short	SHS3_5t	30.52	5	20	0
E6	TEX615	Converted	SHS3_5t	27.69	5	20	0
E7	Cy5	Genomic	S3_HH	29.84	100	20	0
E7	Cy5_5	IPC	S3_HH	113.71	100	20	0
E7	FAM	Long	S3_HH	28.04	100	20	0
E7	HEX	Short	S3_HH	27.34	100	20	0
E7	TEX615	Converted	S3_HH	24.25	100	20	0
E8	Cy5	Genomic	S3_MH	28.09	100	20	0
E8	Cy5_5	IPC	S3_MH	-82.15	100	20	0
E8	FAM	Long	S3_MH	26.76	100	20	0
E8	HEX	Short	S3_MH	26.13	100	20	0
E8	TEX615	Converted	S3_MH	22.75	100	20	0
E9	Cy5	Genomic	S3_NH	27.26	100	20	0
E9	Cy5_5	IPC	S3_NH	18.11	100	20	0
E9	FAM	Long	S3_NH	26.41	100	20	0
E9	HEX	Short	S3_NH	26.03	100	20	0
E9	TEX615	Converted	S3_NH	22.7	100	20	0
F1	Cy5	Genomic	StdF	31.15	#N/A	20	0
F1	Cy5_5	IPC	StdF	14.2	#N/A	20	0
F1	FAM	Long	StdF	31.11	#N/A	20	0
F1	HEX	Short	StdF	31.14	#N/A	20	0
F1	TEX615	Converted	StdF	26.97	#N/A	20	0
F10	Cy5	Genomic	S3_HP	27.33	100	20	0
F10	Cy5_5	IPC	S3_HP	108.26	100	20	0
F10	FAM	Long	S3_HP	26.2	100	20	0
F10	HEX	Short	S3_HP	25.67	100	20	0
F10	TEX615	Converted	S3_HP	21.75	100	20	0
F11	Cy5	Genomic	S3_MP	27.74	100	20	0
F11	Cy5_5	IPC	S3_MP	38.9	100	20	0
F11	FAM	Long	S3_MP	26.7	100	20	0
F11	HEX	Short	S3_MP	26.17	100	20	0
F11	TEX615	Converted	S3_MP	22.33	100	20	0
F12	Cy5	Genomic	#N/A	#N/A	#N/A	20	0
F12	Cy5_5	IPC	#N/A	#N/A	#N/A	20	0
F12	FAM	Long	#N/A	#N/A	#N/A	20	0
F12	HEX	Short	#N/A	#N/A	#N/A	20	0
F12	TEX615	Converted	#N/A	#N/A	#N/A	20	0
F2	Cy5	Genomic	StdF	31.5	#N/A	20	0
F2	Cy5_5	IPC	StdF	7.21	#N/A	20	0
F2	FAM	Long	StdF	32.07	#N/A	20	0
F2	HEX	Short	StdF	31.78	#N/A	20	0
F2	TEX615	Converted	StdF	27.23	#N/A	20	0
F3	Cy5	Genomic	StdF	32.07	#N/A	20	0
F3	Cy5_5	IPC	StdF	71.05	#N/A	20	0
F3	FAM	Long	StdF	33.53	#N/A	20	0
F3	HEX	Short	StdF	32.41	#N/A	20	0
F3	TEX615	Converted	StdF	27.8	#N/A	20	0
F4	Cy5	Genomic	SHS3_5	30.15	5	20	0
F4	Cy5_5	IPC	SHS3_5	29.72	5	20	0
F4	FAM	Long	SHS3_5	32.01	5	20	0
F4	HEX	Short	SHS3_5	30.16	5	20	0
F4	TEX615	Converted	SHS3_5	27.39	5	20	0
F5	Cy5	Genomic	SHS3_5d	30.77	5	20	0
F5	Cy5_5	IPC	SHS3_5d	121.03	5	20	0
F5	FAM	Long	SHS3_5d	31.5	5	20	0
F5	HEX	Short	SHS3_5d	29.78	5	20	0
F5	TEX615	Converted	SHS3_5d	27.34	5	20	0
F6	Cy5	Genomic	SHS3_5t	31.09	5	20	0
F6	Cy5_5	IPC	SHS3_5t	-83.25	5	20	0
F6	FAM	Long	SHS3_5t	31.53	5	20	0
F6	HEX	Short	SHS3_5t	30.75	5	20	0
F6	TEX615	Converted	SHS3_5t	27.45	5	20	0
F7	Cy5	Genomic	S3_HH	30	100	20	0
F7	Cy5_5	IPC	S3_HH	22.02	100	20	0
F7	FAM	Long	S3_HH	28.05	100	20	0
F7	HEX	Short	S3_HH	27.33	100	20	0
F7	TEX615	Converted	S3_HH	23.91	100	20	0
F8	Cy5	Genomic	S3_MH	28.17	100	20	0
F8	Cy5_5	IPC	S3_MH	35.71	100	20	0
F8	FAM	Long	S3_MH	26.99	100	20	0
F8	HEX	Short	S3_MH	26.42	100	20	0
F8	TEX615	Converted	S3_MH	22.79	100	20	0
F9	Cy5	Genomic	S3_NH	27.18	100	20	0
F9	Cy5_5	IPC	S3_NH	30.68	100	20	0
F9	FAM	Long	S3_NH	26.54	100	20	0
F9	HEX	Short	S3_NH	25.97	100	20	0
F9	TEX615	Converted	S3_NH	22.36	100	20	0
G1	Cy5	Genomic	#N/A	#N/A	#N/A	20	0
G1	Cy5_5	IPC	#N/A	#N/A	#N/A	20	0
G1	FAM	Long	#N/A	#N/A	#N/A	20	0
G1	HEX	Short	#N/A	#N/A	#N/A	20	0
G1	TEX615	Converted	#N/A	#N/A	#N/A	20	0
G10	Cy5	Genomic	#N/A	#N/A	#N/A	20	0
G10	Cy5_5	IPC	#N/A	#N/A	#N/A	20	0
G10	FAM	Long	#N/A	#N/A	#N/A	20	0
G10	HEX	Short	#N/A	#N/A	#N/A	20	0
G10	TEX615	Converted	#N/A	#N/A	#N/A	20	0
G11	Cy5	Genomic	#N/A	#N/A	#N/A	20	0
G11	Cy5_5	IPC	#N/A	#N/A	#N/A	20	0
G11	FAM	Long	#N/A	#N/A	#N/A	20	0
G11	HEX	Short	#N/A	#N/A	#N/A	20	0
G11	TEX615	Converted	#N/A	#N/A	#N/A	20	0
G12	Cy5	Genomic	#N/A	#N/A	#N/A	20	0
G12	Cy5_5	IPC	#N/A	#N/A	#N/A	20	0
G12	FAM	Long	#N/A	#N/A	#N/A	20	0
G12	HEX	Short	#N/A	#N/A	#N/A	20	0
G12	TEX615	Converted	#N/A	#N/A	#N/A	20	0
G2	Cy5	Genomic	#N/A	#N/A	#N/A	20	0
G2	Cy5_5	IPC	#N/A	#N/A	#N/A	20	0
G2	FAM	Long	#N/A	#N/A	#N/A	20	0
G2	HEX	Short	#N/A	#N/A	#N/A	20	0
G2	TEX615	Converted	#N/A	#N/A	#N/A	20	0
G3	Cy5	Genomic	#N/A	#N/A	#N/A	20	0
G3	Cy5_5	IPC	#N/A	#N/A	#N/A	20	0
G3	FAM	Long	#N/A	#N/A	#N/A	20	0
G3	HEX	Short	#N/A	#N/A	#N/A	20	0
G3	TEX615	Converted	#N/A	#N/A	#N/A	20	0
G4	Cy5	Genomic	SHS1_100	28.27	100	20	0
G4	Cy5_5	IPC	SHS1_100	39.68	100	20	0
G4	FAM	Long	SHS1_100	26.79	100	20	0
G4	HEX	Short	SHS1_100	26.32	100	20	0
G4	TEX615	Converted	SHS1_100	23.12	100	20	0
G5	Cy5	Genomic	SHS2_100	27.72	100	20	0
G5	Cy5_5	IPC	SHS2_100	12.14	100	20	0
G5	FAM	Long	SHS2_100	26.29	100	20	0
G5	HEX	Short	SHS2_100	25.86	100	20	0
G5	TEX615	Converted	SHS2_100	22.25	100	20	0
G6	Cy5	Genomic	SHS3_100	27.97	100	20	0
G6	Cy5_5	IPC	SHS3_100	56.24	100	20	0
G6	FAM	Long	SHS3_100	26.43	100	20	0
G6	HEX	Short	SHS3_100	25.96	100	20	0
G6	TEX615	Converted	SHS3_100	22.46	100	20	0
G7	Cy5	Genomic	#N/A	#N/A	#N/A	20	0
G7	Cy5_5	IPC	#N/A	17.09	#N/A	20	0
G7	FAM	Long	#N/A	#N/A	#N/A	20	0
G7	HEX	Short	#N/A	#N/A	#N/A	20	0
G7	TEX615	Converted	#N/A	#N/A	#N/A	20	0
G8	Cy5	Genomic	#N/A	#N/A	#N/A	20	0
G8	Cy5_5	IPC	#N/A	#N/A	#N/A	20	0
G8	FAM	Long	#N/A	#N/A	#N/A	20	0
G8	HEX	Short	#N/A	#N/A	#N/A	20	0
G8	TEX615	Converted	#N/A	#N/A	#N/A	20	0
G9	Cy5	Genomic	#N/A	#N/A	#N/A	20	0
G9	Cy5_5	IPC	#N/A	#N/A	#N/A	20	0
G9	FAM	Long	#N/A	#N/A	#N/A	20	0
G9	HEX	Short	#N/A	#N/A	#N/A	20	0
G9	TEX615	Converted	#N/A	#N/A	#N/A	20	0
H1	Cy5	Genomic	#N/A	#N/A	#N/A	20	0
H1	Cy5_5	IPC	#N/A	#N/A	#N/A	20	0
H1	FAM	Long	#N/A	#N/A	#N/A	20	0
H1	HEX	Short	#N/A	#N/A	#N/A	20	0
H1	TEX615	Converted	#N/A	#N/A	#N/A	20	0
H10	Cy5	Genomic	#N/A	#N/A	#N/A	20	0
H10	Cy5_5	IPC	#N/A	#N/A	#N/A	20	0
H10	FAM	Long	#N/A	#N/A	#N/A	20	0
H10	HEX	Short	#N/A	#N/A	#N/A	20	0
H10	TEX615	Converted	#N/A	#N/A	#N/A	20	0
H11	Cy5	Genomic	#N/A	#N/A	#N/A	20	0
H11	Cy5_5	IPC	#N/A	#N/A	#N/A	20	0
H11	FAM	Long	#N/A	#N/A	#N/A	20	0
H11	HEX	Short	#N/A	#N/A	#N/A	20	0
H11	TEX615	Converted	#N/A	#N/A	#N/A	20	0
H12	Cy5	Genomic	#N/A	#N/A	#N/A	20	0
H12	Cy5_5	IPC	#N/A	#N/A	#N/A	20	0
H12	FAM	Long	#N/A	#N/A	#N/A	20	0
H12	HEX	Short	#N/A	#N/A	#N/A	20	0
H12	TEX615	Converted	#N/A	#N/A	#N/A	20	0
H2	Cy5	Genomic	#N/A	#N/A	#N/A	20	0
H2	Cy5_5	IPC	#N/A	#N/A	#N/A	20	0
H2	FAM	Long	#N/A	#N/A	#N/A	20	0
H2	HEX	Short	#N/A	#N/A	#N/A	20	0
H2	TEX615	Converted	#N/A	#N/A	#N/A	20	0
H3	Cy5	Genomic	#N/A	#N/A	#N/A	20	0
H3	Cy5_5	IPC	#N/A	#N/A	#N/A	20	0
H3	FAM	Long	#N/A	#N/A	#N/A	20	0
H3	HEX	Short	#N/A	#N/A	#N/A	20	0
H3	TEX615	Converted	#N/A	#N/A	#N/A	20	0
H4	Cy5	Genomic	SHS1_100	28.03	100	20	0
H4	Cy5_5	IPC	SHS1_100	19.18	100	20	0
H4	FAM	Long	SHS1_100	26.5	100	20	0
H4	HEX	Short	SHS1_100	26.07	100	20	0
H4	TEX615	Converted	SHS1_100	22.62	100	20	0
H5	Cy5	Genomic	SHS2_100	27.59	100	20	0
H5	Cy5_5	IPC	SHS2_100	-2.02	100	20	0
H5	FAM	Long	SHS2_100	26.28	100	20	0
H5	HEX	Short	SHS2_100	25.74	100	20	0
H5	TEX615	Converted	SHS2_100	22.31	100	20	0
H6	Cy5	Genomic	SHS3_100	27.76	100	20	0
H6	Cy5_5	IPC	SHS3_100	30.36	100	20	0
H6	FAM	Long	SHS3_100	26.84	100	20	0
H6	HEX	Short	SHS3_100	26.3	100	20	0
H6	TEX615	Converted	SHS3_100	22.58	100	20	0
H7	Cy5	Genomic	S3_LP	28.04	100	20	0
H7	Cy5_5	IPC	S3_LP	52.57	100	20	0
H7	FAM	Long	S3_LP	26.52	100	20	0
H7	HEX	Short	S3_LP	25.91	100	20	0
H7	TEX615	Converted	S3_LP	22.32	100	20	0
H8	Cy5	Genomic	#N/A	#N/A	#N/A	20	0
H8	Cy5_5	IPC	#N/A	#N/A	#N/A	20	0
H8	FAM	Long	#N/A	#N/A	#N/A	20	0
H8	HEX	Short	#N/A	#N/A	#N/A	20	0
H8	TEX615	Converted	#N/A	#N/A	#N/A	20	0
H9	Cy5	Genomic	#N/A	#N/A	#N/A	20	0
H9	Cy5_5	IPC	#N/A	#N/A	#N/A	20	0
H9	FAM	Long	#N/A	#N/A	#N/A	20	0
H9	HEX	Short	#N/A	#N/A	#N/A	20	0
H9	TEX615	Converted	#N/A	#N/A	#N/A	20	0

## Sheet: BC_4
Well	Fluor	Target	Sample	Cq	DNA_input_ng	Elution_volume_ul	excluded
A1	Cy5	Genomic	StdA	23.25	#N/A	20	0
A1	Cy5_5	IPC	StdA	418.86	#N/A	20	0
A1	FAM	Long	StdA	25.03	#N/A	20	0
A1	HEX	Short	StdA	24.23	#N/A	20	0
A1	TEX615	Converted	StdA	20.21	#N/A	20	0
A10	Cy5	Genomic	S1_UV60	23.05	100	20	0
A10	Cy5_5	IPC	S1_UV60	38.19	100	20	0
A10	FAM	Long	S1_UV60	30.56	100	20	0
A10	HEX	Short	S1_UV60	26.54	100	20	0
A10	TEX615	Converted	S1_UV60	23.8	100	20	0
A11	Cy5	Genomic	S1_UV120	22.44	100	20	0
A11	Cy5_5	IPC	S1_UV120	-69.05	100	20	0
A11	FAM	Long	S1_UV120	33.52	100	20	0
A11	HEX	Short	S1_UV120	27.14	100	20	0
A11	TEX615	Converted	S1_UV120	25.49	100	20	0
A12	Cy5	Genomic	S1_UV120	22.63	100	20	0
A12	Cy5_5	IPC	S1_UV120	17.61	100	20	0
A12	FAM	Long	S1_UV120	34.4	100	20	0
A12	HEX	Short	S1_UV120	27.38	100	20	0
A12	TEX615	Converted	S1_UV120	25.74	100	20	0
A2	Cy5	Genomic	StdA	23.28	#N/A	20	0
A2	Cy5_5	IPC	StdA	37.43	#N/A	20	0
A2	FAM	Long	StdA	25.3	#N/A	20	0
A2	HEX	Short	StdA	24.22	#N/A	20	0
A2	TEX615	Converted	StdA	19.9	#N/A	20	0
A3	Cy5	Genomic	StdA	23.24	#N/A	20	0
A3	Cy5_5	IPC	StdA	32.01	#N/A	20	0
A3	FAM	Long	StdA	25.21	#N/A	20	0
A3	HEX	Short	StdA	24.28	#N/A	20	0
A3	TEX615	Converted	StdA	19.93	#N/A	20	0
A4	Cy5	Genomic	SHS1_5	29.9	5	20	0
A4	Cy5_5	IPC	SHS1_5	68.36	5	20	0
A4	FAM	Long	SHS1_5	31.27	5	20	0
A4	HEX	Short	SHS1_5	30.15	5	20	0
A4	TEX615	Converted	SHS1_5	27.41	5	20	0
A5	Cy5	Genomic	SHS1_5	29.67	5	20	0
A5	Cy5_5	IPC	SHS1_5	30.35	5	20	0
A5	FAM	Long	SHS1_5	33.16	5	20	0
A5	HEX	Short	SHS1_5	30.1	5	20	0
A5	TEX615	Converted	SHS1_5	27.09	5	20	0
A6	Cy5	Genomic	SHS1_5	30.35	5	20	0
A6	Cy5_5	IPC	SHS1_5	16.39	5	20	0
A6	FAM	Long	SHS1_5	32.21	5	20	0
A6	HEX	Short	SHS1_5	30.54	5	20	0
A6	TEX615	Converted	SHS1_5	27.32	5	20	0
A7	Cy5	Genomic	S1_UV30	24.05	100	20	0
A7	Cy5_5	IPC	S1_UV30	37.76	100	20	0
A7	FAM	Long	S1_UV30	29.35	100	20	0
A7	HEX	Short	S1_UV30	26.38	100	20	0
A7	TEX615	Converted	S1_UV30	23.23	100	20	0
A8	Cy5	Genomic	S1_UV30	23.75	100	20	0
A8	Cy5_5	IPC	S1_UV30	-314.17	100	20	0
A8	FAM	Long	S1_UV30	28.98	100	20	0
A8	HEX	Short	S1_UV30	26.24	100	20	0
A8	TEX615	Converted	S1_UV30	22.98	100	20	0
A9	Cy5	Genomic	S1_UV60	23.02	100	20	0
A9	Cy5_5	IPC	S1_UV60	44.98	100	20	0
A9	FAM	Long	S1_UV60	30.77	100	20	0
A9	HEX	Short	S1_UV60	26.64	100	20	0
A9	TEX615	Converted	S1_UV60	23.96	100	20	0
B1	Cy5	Genomic	StdB	25.64	#N/A	20	0
B1	Cy5_5	IPC	StdB	20.07	#N/A	20	0
B1	FAM	Long	StdB	27.08	#N/A	20	0
B1	HEX	Short	StdB	26.6	#N/A	20	0
B1	TEX615	Converted	StdB	22.31	#N/A	20	0
B10	Cy5	Genomic	S2_UV60	22.73	100	20	0
B10	Cy5_5	IPC	S2_UV60	-25.66	100	20	0
B10	FAM	Long	S2_UV60	30.52	100	20	0
B10	HEX	Short	S2_UV60	26.28	100	20	0
B10	TEX615	Converted	S2_UV60	23.44	100	20	0
B11	Cy5	Genomic	S2_UV120	22.58	100	20	0
B11	Cy5_5	IPC	S2_UV120	32.01	100	20	0
B11	FAM	Long	S2_UV120	32.29	100	20	0
B11	HEX	Short	S2_UV120	26.82	100	20	0
B11	TEX615	Converted	S2_UV120	24.67	100	20	0
B12	Cy5	Genomic	S2_UV120	22.55	100	20	0
B12	Cy5_5	IPC	S2_UV120	32.44	100	20	0
B12	FAM	Long	S2_UV120	32.87	100	20	0
B12	HEX	Short	S2_UV120	27.01	100	20	0
B12	TEX615	Converted	S2_UV120	24.96	100	20	0
B2	Cy5	Genomic	StdB	25.58	#N/A	20	0
B2	Cy5_5	IPC	StdB	72.46	#N/A	20	0
B2	FAM	Long	StdB	27.07	#N/A	20	0
B2	HEX	Short	StdB	26.31	#N/A	20	0
B2	TEX615	Converted	StdB	22	#N/A	20	0
B3	Cy5	Genomic	StdB	25.4	#N/A	20	0
B3	Cy5_5	IPC	StdB	18.48	#N/A	20	0
B3	FAM	Long	StdB	27.09	#N/A	20	0
B3	HEX	Short	StdB	26.48	#N/A	20	0
B3	TEX615	Converted	StdB	21.9	#N/A	20	0
B4	Cy5	Genomic	SHS1_5	29.55	5	20	0
B4	Cy5_5	IPC	SHS1_5	30.89	5	20	0
B4	FAM	Long	SHS1_5	31.68	5	20	0
B4	HEX	Short	SHS1_5	30.42	5	20	0
B4	TEX615	Converted	SHS1_5	27.4	5	20	0
B5	Cy5	Genomic	SHS1_5	29.69	5	20	0
B5	Cy5_5	IPC	SHS1_5	29.21	5	20	0
B5	FAM	Long	SHS1_5	32.01	5	20	0
B5	HEX	Short	SHS1_5	30.37	5	20	0
B5	TEX615	Converted	SHS1_5	27.1	5	20	0
B6	Cy5	Genomic	SHS1_5	30.3	5	20	0
B6	Cy5_5	IPC	SHS1_5	33.04	5	20	0
B6	FAM	Long	SHS1_5	32.21	5	20	0
B6	HEX	Short	SHS1_5	30.27	5	20	0
B6	TEX615	Converted	SHS1_5	27.72	5	20	0
B7	Cy5	Genomic	S2_UV30	23.63	100	20	0
B7	Cy5_5	IPC	S2_UV30	33.91	100	20	0
B7	FAM	Long	S2_UV30	28.82	100	20	0
B7	HEX	Short	S2_UV30	26.2	100	20	0
B7	TEX615	Converted	S2_UV30	23.05	100	20	0
B8	Cy5	Genomic	S2_UV30	23.6	100	20	0
B8	Cy5_5	IPC	S2_UV30	62.88	100	20	0
B8	FAM	Long	S2_UV30	28.95	100	20	0
B8	HEX	Short	S2_UV30	26.17	100	20	0
B8	TEX615	Converted	S2_UV30	23.07	100	20	0
B9	Cy5	Genomic	S2_UV60	22.7	100	20	0
B9	Cy5_5	IPC	S2_UV60	-22.02	100	20	0
B9	FAM	Long	S2_UV60	30.54	100	20	0
B9	HEX	Short	S2_UV60	26.31	100	20	0
B9	TEX615	Converted	S2_UV60	23.46	100	20	0
C1	Cy5	Genomic	StdC	27.14	#N/A	20	0
C1	Cy5_5	IPC	StdC	39.52	#N/A	20	0
C1	FAM	Long	StdC	28.61	#N/A	20	0
C1	HEX	Short	StdC	28.12	#N/A	20	0
C1	TEX615	Converted	StdC	23.88	#N/A	20	0
C10	Cy5	Genomic	S3_UV60	23.39	100	20	0
C10	Cy5_5	IPC	S3_UV60	60.79	100	20	0
C10	FAM	Long	S3_UV60	30.6	100	20	0
C10	HEX	Short	S3_UV60	26.67	100	20	0
C10	TEX615	Converted	S3_UV60	23.79	100	20	0
C11	Cy5	Genomic	S3_UV120	22.61	100	20	0
C11	Cy5_5	IPC	S3_UV120	34.19	100	20	0
C11	FAM	Long	S3_UV120	33.49	100	20	0
C11	HEX	Short	S3_UV120	27.32	100	20	0
C11	TEX615	Converted	S3_UV120	24.89	100	20	0
C12	Cy5	Genomic	#N/A	32.94	#N/A	20	0
C12	Cy5_5	IPC	#N/A	27.62	#N/A	20	0
C12	FAM	Long	#N/A	#N/A	#N/A	20	0
C12	HEX	Short	#N/A	#N/A	#N/A	20	0
C12	TEX615	Converted	#N/A	#N/A	#N/A	20	0
C2	Cy5	Genomic	StdC	26.94	#N/A	20	0
C2	Cy5_5	IPC	StdC	21.92	#N/A	20	0
C2	FAM	Long	StdC	28.73	#N/A	20	0
C2	HEX	Short	StdC	28.24	#N/A	20	0
C2	TEX615	Converted	StdC	23.53	#N/A	20	0
C3	Cy5	Genomic	StdC	27.12	#N/A	20	0
C3	Cy5_5	IPC	StdC	1.23	#N/A	20	0
C3	FAM	Long	StdC	28.52	#N/A	20	0
C3	HEX	Short	StdC	28.02	#N/A	20	0
C3	TEX615	Converted	StdC	23.74	#N/A	20	0
C4	Cy5	Genomic	SHS1_100	23.79	100	20	0
C4	Cy5_5	IPC	SHS1_100	36.36	100	20	0
C4	FAM	Long	SHS1_100	26.72	100	20	0
C4	HEX	Short	SHS1_100	25.9	100	20	0
C4	TEX615	Converted	SHS1_100	22.24	100	20	0
C5	Cy5	Genomic	SHS2_100	25.62	100	20	0
C5	Cy5_5	IPC	SHS2_100	31.07	100	20	0
C5	FAM	Long	SHS2_100	26.62	100	20	0
C5	HEX	Short	SHS2_100	25.71	100	20	0
C5	TEX615	Converted	SHS2_100	22.23	100	20	0
C6	Cy5	Genomic	SHS3_100	25.17	100	20	0
C6	Cy5_5	IPC	SHS3_100	33.85	100	20	0
C6	FAM	Long	SHS3_100	26.66	100	20	0
C6	HEX	Short	SHS3_100	25.91	100	20	0
C6	TEX615	Converted	SHS3_100	22.54	100	20	0
C7	Cy5	Genomic	S3_UV30	24.1	100	20	0
C7	Cy5_5	IPC	S3_UV30	43.59	100	20	0
C7	FAM	Long	S3_UV30	29.12	100	20	0
C7	HEX	Short	S3_UV30	26.35	100	20	0
C7	TEX615	Converted	S3_UV30	23.35	100	20	0
C8	Cy5	Genomic	S3_UV30	24.15	100	20	0
C8	Cy5_5	IPC	S3_UV30	35.77	100	20	0
C8	FAM	Long	S3_UV30	28.91	100	20	0
C8	HEX	Short	S3_UV30	26.11	100	20	0
C8	TEX615	Converted	S3_UV30	23.3	100	20	0
C9	Cy5	Genomic	S3_UV60	23.28	100	20	0
C9	Cy5_5	IPC	S3_UV60	23.51	100	20	0
C9	FAM	Long	S3_UV60	30.44	100	20	0
C9	HEX	Short	S3_UV60	26.56	100	20	0
C9	TEX615	Converted	S3_UV60	23.66	100	20	0
D1	Cy5	Genomic	StdD	28.73	#N/A	20	0
D1	Cy5_5	IPC	StdD	-171.23	#N/A	20	0
D1	FAM	Long	StdD	30.43	#N/A	20	0
D1	HEX	Short	StdD	29.65	#N/A	20	0
D1	TEX615	Converted	StdD	25.68	#N/A	20	0
D10	Cy5	Genomic	#N/A	#N/A	#N/A	20	0
D10	Cy5_5	IPC	#N/A	#N/A	#N/A	20	0
D10	FAM	Long	#N/A	#N/A	#N/A	20	0
D10	HEX	Short	#N/A	#N/A	#N/A	20	0
D10	TEX615	Converted	#N/A	#N/A	#N/A	20	0
D11	Cy5	Genomic	#N/A	#N/A	#N/A	20	0
D11	Cy5_5	IPC	#N/A	#N/A	#N/A	20	0
D11	FAM	Long	#N/A	#N/A	#N/A	20	0
D11	HEX	Short	#N/A	#N/A	#N/A	20	0
D11	TEX615	Converted	#N/A	#N/A	#N/A	20	0
D12	Cy5	Genomic	#N/A	#N/A	#N/A	20	0
D12	Cy5_5	IPC	#N/A	#N/A	#N/A	20	0
D12	FAM	Long	#N/A	#N/A	#N/A	20	0
D12	HEX	Short	#N/A	#N/A	#N/A	20	0
D12	TEX615	Converted	#N/A	#N/A	#N/A	20	0
D2	Cy5	Genomic	StdD	28.58	#N/A	20	0
D2	Cy5_5	IPC	StdD	33.13	#N/A	20	0
D2	FAM	Long	StdD	30.77	#N/A	20	0
D2	HEX	Short	StdD	29.12	#N/A	20	0
D2	TEX615	Converted	StdD	25.34	#N/A	20	0
D3	Cy5	Genomic	StdD	28.82	#N/A	20	0
D3	Cy5_5	IPC	StdD	19.45	#N/A	20	0
D3	FAM	Long	StdD	30.37	#N/A	20	0
D3	HEX	Short	StdD	29.31	#N/A	20	0
D3	TEX615	Converted	StdD	25.54	#N/A	20	0
D4	Cy5	Genomic	SHS1_100	24.17	100	20	0
D4	Cy5_5	IPC	SHS1_100	21.77	100	20	0
D4	FAM	Long	SHS1_100	27.01	100	20	0
D4	HEX	Short	SHS1_100	26.03	100	20	0
D4	TEX615	Converted	SHS1_100	22.4	100	20	0
D5	Cy5	Genomic	SHS2_100	25.57	100	20	0
D5	Cy5_5	IPC	SHS2_100	34.07	100	20	0
D5	FAM	Long	SHS2_100	26.51	100	20	0
D5	HEX	Short	SHS2_100	25.56	100	20	0
D5	TEX615	Converted	SHS2_100	22.1	100	20	0
D6	Cy5	Genomic	SHS3_100	25.27	100	20	0
D6	Cy5_5	IPC	SHS3_100	-250.35	100	20	0
D6	FAM	Long	SHS3_100	26.67	100	20	0
D6	HEX	Short	SHS3_100	25.81	100	20	0
D6	TEX615	Converted	SHS3_100	22.38	100	20	0
D7	Cy5	Genomic	#N/A	33.47	#N/A	20	0
D7	Cy5_5	IPC	#N/A	29.95	#N/A	20	0
D7	FAM	Long	#N/A	#N/A	#N/A	20	0
D7	HEX	Short	#N/A	#N/A	#N/A	20	0
D7	TEX615	Converted	#N/A	#N/A	#N/A	20	0
D8	Cy5	Genomic	#N/A	31.32	#N/A	20	0
D8	Cy5_5	IPC	#N/A	49.33	#N/A	20	0
D8	FAM	Long	#N/A	#N/A	#N/A	20	0
D8	HEX	Short	#N/A	#N/A	#N/A	20	0
D8	TEX615	Converted	#N/A	#N/A	#N/A	20	0
D9	Cy5	Genomic	S3_UV120	22.65	100	20	0
D9	Cy5_5	IPC	S3_UV120	89.84	100	20	0
D9	FAM	Long	S3_UV120	32.6	100	20	0
D9	HEX	Short	S3_UV120	27.18	100	20	0
D9	TEX615	Converted	S3_UV120	24.79	100	20	0
E1	Cy5	Genomic	StdE	29.57	#N/A	20	0
E1	Cy5_5	IPC	StdE	55.98	#N/A	20	0
E1	FAM	Long	StdE	31.14	#N/A	20	0
E1	HEX	Short	StdE	30.75	#N/A	20	0
E1	TEX615	Converted	StdE	26.4	#N/A	20	0
E10	Cy5	Genomic	#N/A	#N/A	#N/A	20	0
E10	Cy5_5	IPC	#N/A	#N/A	#N/A	20	0
E10	FAM	Long	#N/A	#N/A	#N/A	20	0
E10	HEX	Short	#N/A	#N/A	#N/A	20	0
E10	TEX615	Converted	#N/A	#N/A	#N/A	20	0
E11	Cy5	Genomic	#N/A	#N/A	#N/A	20	0
E11	Cy5_5	IPC	#N/A	#N/A	#N/A	20	0
E11	FAM	Long	#N/A	#N/A	#N/A	20	0
E11	HEX	Short	#N/A	#N/A	#N/A	20	0
E11	TEX615	Converted	#N/A	#N/A	#N/A	20	0
E12	Cy5	Genomic	#N/A	#N/A	#N/A	20	0
E12	Cy5_5	IPC	#N/A	#N/A	#N/A	20	0
E12	FAM	Long	#N/A	#N/A	#N/A	20	0
E12	HEX	Short	#N/A	#N/A	#N/A	20	0
E12	TEX615	Converted	#N/A	#N/A	#N/A	20	0
E2	Cy5	Genomic	StdE	29.36	#N/A	20	0
E2	Cy5_5	IPC	StdE	35.78	#N/A	20	0
E2	FAM	Long	StdE	31.16	#N/A	20	0
E2	HEX	Short	StdE	30.52	#N/A	20	0
E2	TEX615	Converted	StdE	26.18	#N/A	20	0
E3	Cy5	Genomic	StdE	29.6	#N/A	20	0
E3	Cy5_5	IPC	StdE	37.12	#N/A	20	0
E3	FAM	Long	StdE	31.14	#N/A	20	0
E3	HEX	Short	StdE	30.33	#N/A	20	0
E3	TEX615	Converted	StdE	26.45	#N/A	20	0
E4	Cy5	Genomic	S1_SON150	25.92	100	20	0
E4	Cy5_5	IPC	S1_SON150	36.77	100	20	0
E4	FAM	Long	S1_SON150	31.18	100	20	0
E4	HEX	Short	S1_SON150	26.79	100	20	0
E4	TEX615	Converted	S1_SON150	24.45	100	20	0
E5	Cy5	Genomic	S1_SON150	26.19	100	20	0
E5	Cy5_5	IPC	S1_SON150	42.69	100	20	0
E5	FAM	Long	S1_SON150	31.13	100	20	0
E5	HEX	Short	S1_SON150	27.06	100	20	0
E5	TEX615	Converted	S1_SON150	24.57	100	20	0
E6	Cy5	Genomic	S2_SON150	26.37	100	20	0
E6	Cy5_5	IPC	S2_SON150	-11.1	100	20	0
E6	FAM	Long	S2_SON150	32.04	100	20	0
E6	HEX	Short	S2_SON150	27.04	100	20	0
E6	TEX615	Converted	S2_SON150	24.83	100	20	0
E7	Cy5	Genomic	S2_SON150	26.45	100	20	0
E7	Cy5_5	IPC	S2_SON150	37.59	100	20	0
E7	FAM	Long	S2_SON150	31.17	100	20	0
E7	HEX	Short	S2_SON150	27.26	100	20	0
E7	TEX615	Converted	S2_SON150	24.94	100	20	0
E8	Cy5	Genomic	S3_SON150	26.72	100	20	0
E8	Cy5_5	IPC	S3_SON150	36.55	100	20	0
E8	FAM	Long	S3_SON150	31.33	100	20	0
E8	HEX	Short	S3_SON150	27.37	100	20	0
E8	TEX615	Converted	S3_SON150	25.07	100	20	0
E9	Cy5	Genomic	S3_SON150	26.68	100	20	0
E9	Cy5_5	IPC	S3_SON150	46.38	100	20	0
E9	FAM	Long	S3_SON150	31.4	100	20	0
E9	HEX	Short	S3_SON150	27.15	100	20	0
E9	TEX615	Converted	S3_SON150	24.83	100	20	0
F1	Cy5	Genomic	StdF	30.11	#N/A	20	0
F1	Cy5_5	IPC	StdF	39.61	#N/A	20	0
F1	FAM	Long	StdF	32.03	#N/A	20	0
F1	HEX	Short	StdF	31.02	#N/A	20	0
F1	TEX615	Converted	StdF	26.85	#N/A	20	0
F10	Cy5	Genomic	#N/A	#N/A	#N/A	20	0
F10	Cy5_5	IPC	#N/A	#N/A	#N/A	20	0
F10	FAM	Long	#N/A	#N/A	#N/A	20	0
F10	HEX	Short	#N/A	#N/A	#N/A	20	0
F10	TEX615	Converted	#N/A	#N/A	#N/A	20	0
F11	Cy5	Genomic	#N/A	#N/A	#N/A	20	0
F11	Cy5_5	IPC	#N/A	#N/A	#N/A	20	0
F11	FAM	Long	#N/A	#N/A	#N/A	20	0
F11	HEX	Short	#N/A	#N/A	#N/A	20	0
F11	TEX615	Converted	#N/A	#N/A	#N/A	20	0
F12	Cy5	Genomic	#N/A	#N/A	#N/A	20	0
F12	Cy5_5	IPC	#N/A	#N/A	#N/A	20	0
F12	FAM	Long	#N/A	#N/A	#N/A	20	0
F12	HEX	Short	#N/A	#N/A	#N/A	20	0
F12	TEX615	Converted	#N/A	#N/A	#N/A	20	0
F2	Cy5	Genomic	StdF	30.39	#N/A	20	0
F2	Cy5_5	IPC	StdF	16.07	#N/A	20	0
F2	FAM	Long	StdF	32.39	#N/A	20	0
F2	HEX	Short	StdF	31.03	#N/A	20	0
F2	TEX615	Converted	StdF	27.2	#N/A	20	0
F3	Cy5	Genomic	StdF	30.3	#N/A	20	0
F3	Cy5_5	IPC	StdF	125.58	#N/A	20	0
F3	FAM	Long	StdF	31.88	#N/A	20	0
F3	HEX	Short	StdF	31.45	#N/A	20	0
F3	TEX615	Converted	StdF	27.34	#N/A	20	0
F4	Cy5	Genomic	S1_SON500	25.21	100	20	0
F4	Cy5_5	IPC	S1_SON500	34.2	100	20	0
F4	FAM	Long	S1_SON500	27.71	100	20	0
F4	HEX	Short	S1_SON500	26.1	100	20	0
F4	TEX615	Converted	S1_SON500	22.63	100	20	0
F5	Cy5	Genomic	S1_SON500	25.32	100	20	0
F5	Cy5_5	IPC	S1_SON500	-81.52	100	20	0
F5	FAM	Long	S1_SON500	27.98	100	20	0
F5	HEX	Short	S1_SON500	26.26	100	20	0
F5	TEX615	Converted	S1_SON500	22.86	100	20	0
F6	Cy5	Genomic	S2_SON500	25.91	100	20	0
F6	Cy5_5	IPC	S2_SON500	30	100	20	0
F6	FAM	Long	S2_SON500	28.25	100	20	0
F6	HEX	Short	S2_SON500	26.11	100	20	0
F6	TEX615	Converted	S2_SON500	24.3	100	20	0
F7	Cy5	Genomic	S2_SON500	26.04	100	20	0
F7	Cy5_5	IPC	S2_SON500	34.55	100	20	0
F7	FAM	Long	S2_SON500	28.28	100	20	0
F7	HEX	Short	S2_SON500	26.25	100	20	0
F7	TEX615	Converted	S2_SON500	24.18	100	20	0
F8	Cy5	Genomic	S3_SON500	25.58	100	20	0
F8	Cy5_5	IPC	S3_SON500	31.1	100	20	0
F8	FAM	Long	S3_SON500	27.74	100	20	0
F8	HEX	Short	S3_SON500	26.4	100	20	0
F8	TEX615	Converted	S3_SON500	23.02	100	20	0
F9	Cy5	Genomic	S3_SON500	25.64	100	20	0
F9	Cy5_5	IPC	S3_SON500	31.97	100	20	0
F9	FAM	Long	S3_SON500	27.76	100	20	0
F9	HEX	Short	S3_SON500	26.11	100	20	0
F9	TEX615	Converted	S3_SON500	22.7	100	20	0
G1	Cy5	Genomic	#N/A	#N/A	#N/A	20	0
G1	Cy5_5	IPC	#N/A	#N/A	#N/A	20	0
G1	FAM	Long	#N/A	#N/A	#N/A	20	0
G1	HEX	Short	#N/A	#N/A	#N/A	20	0
G1	TEX615	Converted	#N/A	#N/A	#N/A	20	0
G10	Cy5	Genomic	#N/A	#N/A	#N/A	20	0
G10	Cy5_5	IPC	#N/A	#N/A	#N/A	20	0
G10	FAM	Long	#N/A	#N/A	#N/A	20	0
G10	HEX	Short	#N/A	#N/A	#N/A	20	0
G10	TEX615	Converted	#N/A	#N/A	#N/A	20	0
G11	Cy5	Genomic	#N/A	#N/A	#N/A	20	0
G11	Cy5_5	IPC	#N/A	#N/A	#N/A	20	0
G11	FAM	Long	#N/A	#N/A	#N/A	20	0
G11	HEX	Short	#N/A	#N/A	#N/A	20	0
G11	TEX615	Converted	#N/A	#N/A	#N/A	20	0
G12	Cy5	Genomic	#N/A	#N/A	#N/A	20	0
G12	Cy5_5	IPC	#N/A	#N/A	#N/A	20	0
G12	FAM	Long	#N/A	#N/A	#N/A	20	0
G12	HEX	Short	#N/A	#N/A	#N/A	20	0
G12	TEX615	Converted	#N/A	#N/A	#N/A	20	0
G2	Cy5	Genomic	#N/A	#N/A	#N/A	20	0
G2	Cy5_5	IPC	#N/A	#N/A	#N/A	20	0
G2	FAM	Long	#N/A	#N/A	#N/A	20	0
G2	HEX	Short	#N/A	#N/A	#N/A	20	0
G2	TEX615	Converted	#N/A	#N/A	#N/A	20	0
G3	Cy5	Genomic	#N/A	#N/A	#N/A	20	0
G3	Cy5_5	IPC	#N/A	#N/A	#N/A	20	0
G3	FAM	Long	#N/A	#N/A	#N/A	20	0
G3	HEX	Short	#N/A	#N/A	#N/A	20	0
G3	TEX615	Converted	#N/A	#N/A	#N/A	20	0
G4	Cy5	Genomic	S1_SON1000	25.31	100	20	0
G4	Cy5_5	IPC	S1_SON1000	-229.44	100	20	0
G4	FAM	Long	S1_SON1000	27.3	100	20	0
G4	HEX	Short	S1_SON1000	26.07	100	20	0
G4	TEX615	Converted	S1_SON1000	22.33	100	20	0
G5	Cy5	Genomic	S1_SON1000	25.08	100	20	0
G5	Cy5_5	IPC	S1_SON1000	45.97	100	20	0
G5	FAM	Long	S1_SON1000	27.46	100	20	0
G5	HEX	Short	S1_SON1000	26.04	100	20	0
G5	TEX615	Converted	S1_SON1000	22.51	100	20	0
G6	Cy5	Genomic	S2_SON1000	25.15	100	20	0
G6	Cy5_5	IPC	S2_SON1000	32.22	100	20	0
G6	FAM	Long	S2_SON1000	27.37	100	20	0
G6	HEX	Short	S2_SON1000	26.1	100	20	0
G6	TEX615	Converted	S2_SON1000	22.68	100	20	0
G7	Cy5	Genomic	S2_SON1000	25.27	100	20	0
G7	Cy5_5	IPC	S2_SON1000	38.44	100	20	0
G7	FAM	Long	S2_SON1000	27.63	100	20	0
G7	HEX	Short	S2_SON1000	26.1	100	20	0
G7	TEX615	Converted	S2_SON1000	22.64	100	20	0
G8	Cy5	Genomic	S3_SON1000	18.66	100	20	1
G8	Cy5_5	IPC	S3_SON1000	35.62	100	20	1
G8	FAM	Long	S3_SON1000	30.96	100	20	1
G8	HEX	Short	S3_SON1000	28.53	100	20	1
G8	TEX615	Converted	S3_SON1000	26.47	100	20	1
G9	Cy5	Genomic	S3_SON1000	18.66	100	20	1
G9	Cy5_5	IPC	S3_SON1000	78.37	100	20	1
G9	FAM	Long	S3_SON1000	30.76	100	20	1
G9	HEX	Short	S3_SON1000	28.96	100	20	1
G9	TEX615	Converted	S3_SON1000	26.21	100	20	1
H1	Cy5	Genomic	#N/A	#N/A	#N/A	20	0
H1	Cy5_5	IPC	#N/A	#N/A	#N/A	20	0
H1	FAM	Long	#N/A	#N/A	#N/A	20	0
H1	HEX	Short	#N/A	#N/A	#N/A	20	0
H1	TEX615	Converted	#N/A	#N/A	#N/A	20	0
H10	Cy5	Genomic	#N/A	#N/A	#N/A	20	0
H10	Cy5_5	IPC	#N/A	#N/A	#N/A	20	0
H10	FAM	Long	#N/A	#N/A	#N/A	20	0
H10	HEX	Short	#N/A	#N/A	#N/A	20	0
H10	TEX615	Converted	#N/A	#N/A	#N/A	20	0
H11	Cy5	Genomic	#N/A	#N/A	#N/A	20	0
H11	Cy5_5	IPC	#N/A	#N/A	#N/A	20	0
H11	FAM	Long	#N/A	#N/A	#N/A	20	0
H11	HEX	Short	#N/A	#N/A	#N/A	20	0
H11	TEX615	Converted	#N/A	#N/A	#N/A	20	0
H12	Cy5	Genomic	#N/A	#N/A	#N/A	20	0
H12	Cy5_5	IPC	#N/A	#N/A	#N/A	20	0
H12	FAM	Long	#N/A	#N/A	#N/A	20	0
H12	HEX	Short	#N/A	#N/A	#N/A	20	0
H12	TEX615	Converted	#N/A	#N/A	#N/A	20	0
H2	Cy5	Genomic	#N/A	#N/A	#N/A	20	0
H2	Cy5_5	IPC	#N/A	#N/A	#N/A	20	0
H2	FAM	Long	#N/A	#N/A	#N/A	20	0
H2	HEX	Short	#N/A	#N/A	#N/A	20	0
H2	TEX615	Converted	#N/A	#N/A	#N/A	20	0
H3	Cy5	Genomic	#N/A	#N/A	#N/A	20	0
H3	Cy5_5	IPC	#N/A	#N/A	#N/A	20	0
H3	FAM	Long	#N/A	#N/A	#N/A	20	0
H3	HEX	Short	#N/A	#N/A	#N/A	20	0
H3	TEX615	Converted	#N/A	#N/A	#N/A	20	0
H4	Cy5	Genomic	S1_SON0	25.38	100	20	0
H4	Cy5_5	IPC	S1_SON0	42	100	20	0
H4	FAM	Long	S1_SON0	26.85	100	20	0
H4	HEX	Short	S1_SON0	25.78	100	20	0
H4	TEX615	Converted	S1_SON0	22.14	100	20	0
H5	Cy5	Genomic	S1_SON0	25.15	100	20	0
H5	Cy5_5	IPC	S1_SON0	37	100	20	0
H5	FAM	Long	S1_SON0	26.6	100	20	0
H5	HEX	Short	S1_SON0	25.75	100	20	0
H5	TEX615	Converted	S1_SON0	22.13	100	20	0
H6	Cy5	Genomic	S2_SON0	25.55	100	20	0
H6	Cy5_5	IPC	S2_SON0	18.27	100	20	0
H6	FAM	Long	S2_SON0	27.16	100	20	0
H6	HEX	Short	S2_SON0	26.05	100	20	0
H6	TEX615	Converted	S2_SON0	22.47	100	20	0
H7	Cy5	Genomic	S2_SON0	25.56	100	20	0
H7	Cy5_5	IPC	S2_SON0	35.84	100	20	0
H7	FAM	Long	S2_SON0	26.88	100	20	0
H7	HEX	Short	S2_SON0	25.96	100	20	0
H7	TEX615	Converted	S2_SON0	22.33	100	20	0
H8	Cy5	Genomic	S3_SON0	25.2	100	20	0
H8	Cy5_5	IPC	S3_SON0	29.87	100	20	0
H8	FAM	Long	S3_SON0	26.33	100	20	0
H8	HEX	Short	S3_SON0	25.21	100	20	0
H8	TEX615	Converted	S3_SON0	22.12	100	20	0
H9	Cy5	Genomic	S3_SON0	25.64	100	20	0
H9	Cy5_5	IPC	S3_SON0	1983.74	100	20	0
H9	FAM	Long	S3_SON0	26.97	100	20	0
H9	HEX	Short	S3_SON0	26.09	100	20	0
H9	TEX615	Converted	S3_SON0	22.27	100	20	0

## Sheet: BC_5
Well	Fluor	Target	Sample	Cq	DNA_input_ng	Elution_volume_ul	excluded
A1	Cy5	Genomic	StdA	25.28	#N/A	20	0
A1	Cy5_5	IPC	StdA	37.49	#N/A	20	0
A1	FAM	Long	StdA	24.46	#N/A	20	0
A1	HEX	Short	StdA	23.45	#N/A	20	0
A1	TEX615	Converted	StdA	19.63	#N/A	20	0
A10	Cy5	Genomic	M0d	22.97	100	20	0
A10	Cy5_5	IPC	M0d	36.92	100	20	0
A10	FAM	Long	M0d	29.33	100	20	0
A10	HEX	Short	M0d	29.93	100	20	0
A10	TEX615	Converted	M0d	20.47	100	20	0
A11	Cy5	Genomic	#N/A	#N/A	#N/A	20	0
A11	Cy5_5	IPC	#N/A	#N/A	#N/A	20	0
A11	FAM	Long	#N/A	#N/A	#N/A	20	0
A11	HEX	Short	#N/A	#N/A	#N/A	20	0
A11	TEX615	Converted	#N/A	#N/A	#N/A	20	0
A12	Cy5	Genomic	#N/A	#N/A	#N/A	20	0
A12	Cy5_5	IPC	#N/A	#N/A	#N/A	20	0
A12	FAM	Long	#N/A	#N/A	#N/A	20	0
A12	HEX	Short	#N/A	#N/A	#N/A	20	0
A12	TEX615	Converted	#N/A	#N/A	#N/A	20	0
A2	Cy5	Genomic	StdA	25.48	#N/A	20	0
A2	Cy5_5	IPC	StdA	47.03	#N/A	20	0
A2	FAM	Long	StdA	24.74	#N/A	20	0
A2	HEX	Short	StdA	23.77	#N/A	20	0
A2	TEX615	Converted	StdA	19.54	#N/A	20	0
A3	Cy5	Genomic	StdA	25.28	#N/A	20	0
A3	Cy5_5	IPC	StdA	40.19	#N/A	20	0
A3	FAM	Long	StdA	24.68	#N/A	20	0
A3	HEX	Short	StdA	23.57	#N/A	20	0
A3	TEX615	Converted	StdA	19.39	#N/A	20	0
A4	Cy5	Genomic	1X	33.01	5	20	0
A4	Cy5_5	IPC	1X	34.81	5	20	0
A4	FAM	Long	1X	32.07	5	20	0
A4	HEX	Short	1X	31.02	5	20	0
A4	TEX615	Converted	1X	27.55	5	20	0
A5	Cy5	Genomic	2X	34.37	5	20	0
A5	Cy5_5	IPC	2X	32.62	5	20	0
A5	FAM	Long	2X	31.38	5	20	0
A5	HEX	Short	2X	30.56	5	20	0
A5	TEX615	Converted	2X	27.22	5	20	0
A6	Cy5	Genomic	3X	32.99	5	20	0
A6	Cy5_5	IPC	3X	31.28	5	20	0
A6	FAM	Long	3X	31.54	5	20	0
A6	HEX	Short	3X	30.68	5	20	0
A6	TEX615	Converted	3X	27.15	5	20	0
A7	Cy5	Genomic	M0	22.78	100	20	0
A7	Cy5_5	IPC	M0	34.43	100	20	0
A7	FAM	Long	M0	29.06	100	20	0
A7	HEX	Short	M0	29.25	100	20	0
A7	TEX615	Converted	M0	20.52	100	20	0
A8	Cy5	Genomic	M0	22.66	100	20	0
A8	Cy5_5	IPC	M0	32.37	100	20	0
A8	FAM	Long	M0	29.31	100	20	0
A8	HEX	Short	M0	29.32	100	20	0
A8	TEX615	Converted	M0	20.47	100	20	0
A9	Cy5	Genomic	M0d	22.75	100	20	0
A9	Cy5_5	IPC	M0d	32.48	100	20	0
A9	FAM	Long	M0d	29.45	100	20	0
A9	HEX	Short	M0d	29.9	100	20	0
A9	TEX615	Converted	M0d	20.67	100	20	0
B1	Cy5	Genomic	StdB	27.32	#N/A	20	0
B1	Cy5_5	IPC	StdB	27.87	#N/A	20	0
B1	FAM	Long	StdB	26.53	#N/A	20	0
B1	HEX	Short	StdB	25.52	#N/A	20	0
B1	TEX615	Converted	StdB	21.42	#N/A	20	0
B10	Cy5	Genomic	M25d	23.09	100	20	0
B10	Cy5_5	IPC	M25d	36.56	100	20	0
B10	FAM	Long	M25d	28.37	100	20	0
B10	HEX	Short	M25d	27.27	100	20	0
B10	TEX615	Converted	M25d	20.65	100	20	0
B11	Cy5	Genomic	#N/A	#N/A	#N/A	20	0
B11	Cy5_5	IPC	#N/A	#N/A	#N/A	20	0
B11	FAM	Long	#N/A	#N/A	#N/A	20	0
B11	HEX	Short	#N/A	#N/A	#N/A	20	0
B11	TEX615	Converted	#N/A	#N/A	#N/A	20	0
B12	Cy5	Genomic	#N/A	#N/A	#N/A	20	0
B12	Cy5_5	IPC	#N/A	#N/A	#N/A	20	0
B12	FAM	Long	#N/A	#N/A	#N/A	20	0
B12	HEX	Short	#N/A	#N/A	#N/A	20	0
B12	TEX615	Converted	#N/A	#N/A	#N/A	20	0
B2	Cy5	Genomic	StdB	27.45	#N/A	20	0
B2	Cy5_5	IPC	StdB	-2.41	#N/A	20	0
B2	FAM	Long	StdB	26.74	#N/A	20	0
B2	HEX	Short	StdB	26.06	#N/A	20	0
B2	TEX615	Converted	StdB	21.37	#N/A	20	0
B3	Cy5	Genomic	StdB	27.47	#N/A	20	0
B3	Cy5_5	IPC	StdB	23.4	#N/A	20	0
B3	FAM	Long	StdB	26.58	#N/A	20	0
B3	HEX	Short	StdB	25.92	#N/A	20	0
B3	TEX615	Converted	StdB	21.31	#N/A	20	0
B4	Cy5	Genomic	1X	32.6	5	20	0
B4	Cy5_5	IPC	1X	-16.45	5	20	0
B4	FAM	Long	1X	32.25	5	20	0
B4	HEX	Short	1X	30.89	5	20	0
B4	TEX615	Converted	1X	27.41	5	20	0
B5	Cy5	Genomic	2X	34.5	5	20	0
B5	Cy5_5	IPC	2X	42.66	5	20	0
B5	FAM	Long	2X	31.71	5	20	0
B5	HEX	Short	2X	30.69	5	20	0
B5	TEX615	Converted	2X	27.13	5	20	0
B6	Cy5	Genomic	3X	33.16	5	20	0
B6	Cy5_5	IPC	3X	9.19	5	20	0
B6	FAM	Long	3X	32.06	5	20	0
B6	HEX	Short	3X	30.69	5	20	0
B6	TEX615	Converted	3X	27.29	5	20	0
B7	Cy5	Genomic	M25	23.16	100	20	0
B7	Cy5_5	IPC	M25	-3.14	100	20	0
B7	FAM	Long	M25	28.37	100	20	0
B7	HEX	Short	M25	27.11	100	20	0
B7	TEX615	Converted	M25	21.03	100	20	0
B8	Cy5	Genomic	M25	23.25	100	20	0
B8	Cy5_5	IPC	M25	82.88	100	20	0
B8	FAM	Long	M25	28.45	100	20	0
B8	HEX	Short	M25	27.14	100	20	0
B8	TEX615	Converted	M25	20.91	100	20	0
B9	Cy5	Genomic	M25d	23.06	100	20	0
B9	Cy5_5	IPC	M25d	34.19	100	20	0
B9	FAM	Long	M25d	28.22	100	20	0
B9	HEX	Short	M25d	27.27	100	20	0
B9	TEX615	Converted	M25d	20.58	100	20	0
C1	Cy5	Genomic	StdC	29.29	#N/A	20	0
C1	Cy5_5	IPC	StdC	-394.52	#N/A	20	0
C1	FAM	Long	StdC	28.39	#N/A	20	0
C1	HEX	Short	StdC	27.63	#N/A	20	0
C1	TEX615	Converted	StdC	23.37	#N/A	20	0
C10	Cy5	Genomic	M50d	23.15	100	20	0
C10	Cy5_5	IPC	M50d	32.99	100	20	0
C10	FAM	Long	M50d	27.64	100	20	0
C10	HEX	Short	M50d	26.28	100	20	0
C10	TEX615	Converted	M50d	20.81	100	20	0
C11	Cy5	Genomic	#N/A	#N/A	#N/A	20	0
C11	Cy5_5	IPC	#N/A	#N/A	#N/A	20	0
C11	FAM	Long	#N/A	#N/A	#N/A	20	0
C11	HEX	Short	#N/A	#N/A	#N/A	20	0
C11	TEX615	Converted	#N/A	#N/A	#N/A	20	0
C12	Cy5	Genomic	#N/A	#N/A	#N/A	20	0
C12	Cy5_5	IPC	#N/A	#N/A	#N/A	20	0
C12	FAM	Long	#N/A	#N/A	#N/A	20	0
C12	HEX	Short	#N/A	#N/A	#N/A	20	0
C12	TEX615	Converted	#N/A	#N/A	#N/A	20	0
C2	Cy5	Genomic	StdC	29.12	#N/A	20	0
C2	Cy5_5	IPC	StdC	34.18	#N/A	20	0
C2	FAM	Long	StdC	28.23	#N/A	20	0
C2	HEX	Short	StdC	27.64	#N/A	20	0
C2	TEX615	Converted	StdC	23.19	#N/A	20	0
C3	Cy5	Genomic	StdC	29.22	#N/A	20	0
C3	Cy5_5	IPC	StdC	-7.67	#N/A	20	0
C3	FAM	Long	StdC	28.43	#N/A	20	0
C3	HEX	Short	StdC	27.42	#N/A	20	0
C3	TEX615	Converted	StdC	22.96	#N/A	20	0
C4	Cy5	Genomic	1Y	30.1	100	20	0
C4	Cy5_5	IPC	1Y	35.5	100	20	0
C4	FAM	Long	1Y	27.23	100	20	0
C4	HEX	Short	1Y	26.19	100	20	0
C4	TEX615	Converted	1Y	22.59	100	20	0
C5	Cy5	Genomic	2Y	29.56	100	20	0
C5	Cy5_5	IPC	2Y	57.17	100	20	0
C5	FAM	Long	2Y	27.11	100	20	0
C5	HEX	Short	2Y	25.81	100	20	0
C5	TEX615	Converted	2Y	22.37	100	20	0
C6	Cy5	Genomic	3Y	29.56	100	20	0
C6	Cy5_5	IPC	3Y	39.31	100	20	0
C6	FAM	Long	3Y	27.11	100	20	0
C6	HEX	Short	3Y	25.92	100	20	0
C6	TEX615	Converted	3Y	22.58	100	20	0
C7	Cy5	Genomic	M50	23.55	100	20	0
C7	Cy5_5	IPC	M50	36.5	100	20	0
C7	FAM	Long	M50	27.36	100	20	0
C7	HEX	Short	M50	26.07	100	20	0
C7	TEX615	Converted	M50	20.91	100	20	0
C8	Cy5	Genomic	M50	23.67	100	20	0
C8	Cy5_5	IPC	M50	29.21	100	20	0
C8	FAM	Long	M50	27.51	100	20	0
C8	HEX	Short	M50	26.34	100	20	0
C8	TEX615	Converted	M50	21.05	100	20	0
C9	Cy5	Genomic	M50d	23.02	100	20	0
C9	Cy5_5	IPC	M50d	-12.9	100	20	0
C9	FAM	Long	M50d	27.37	100	20	0
C9	HEX	Short	M50d	26.2	100	20	0
C9	TEX615	Converted	M50d	20.94	100	20	0
D1	Cy5	Genomic	StdD	30.55	#N/A	20	0
D1	Cy5_5	IPC	StdD	20.84	#N/A	20	0
D1	FAM	Long	StdD	29.49	#N/A	20	0
D1	HEX	Short	StdD	28.82	#N/A	20	0
D1	TEX615	Converted	StdD	24.62	#N/A	20	0
D10	Cy5	Genomic	M75d	24.75	100	20	0
D10	Cy5_5	IPC	M75d	13.51	100	20	0
D10	FAM	Long	M75d	27.07	100	20	0
D10	HEX	Short	M75d	25.65	100	20	0
D10	TEX615	Converted	M75d	21.19	100	20	0
D11	Cy5	Genomic	#N/A	#N/A	#N/A	20	0
D11	Cy5_5	IPC	#N/A	#N/A	#N/A	20	0
D11	FAM	Long	#N/A	#N/A	#N/A	20	0
D11	HEX	Short	#N/A	#N/A	#N/A	20	0
D11	TEX615	Converted	#N/A	#N/A	#N/A	20	0
D12	Cy5	Genomic	#N/A	#N/A	#N/A	20	0
D12	Cy5_5	IPC	#N/A	#N/A	#N/A	20	0
D12	FAM	Long	#N/A	#N/A	#N/A	20	0
D12	HEX	Short	#N/A	#N/A	#N/A	20	0
D12	TEX615	Converted	#N/A	#N/A	#N/A	20	0
D2	Cy5	Genomic	StdD	30.76	#N/A	20	0
D2	Cy5_5	IPC	StdD	2.21	#N/A	20	0
D2	FAM	Long	StdD	29.71	#N/A	20	0
D2	HEX	Short	StdD	29.06	#N/A	20	0
D2	TEX615	Converted	StdD	24.86	#N/A	20	0
D3	Cy5	Genomic	StdD	30.82	#N/A	20	0
D3	Cy5_5	IPC	StdD	14.43	#N/A	20	0
D3	FAM	Long	StdD	29.96	#N/A	20	0
D3	HEX	Short	StdD	29.17	#N/A	20	0
D3	TEX615	Converted	StdD	24.75	#N/A	20	0
D4	Cy5	Genomic	1Y	29.66	100	20	0
D4	Cy5_5	IPC	1Y	651.88	100	20	0
D4	FAM	Long	1Y	27.31	100	20	0
D4	HEX	Short	1Y	26.08	100	20	0
D4	TEX615	Converted	1Y	22.42	100	20	0
D5	Cy5	Genomic	2Y	29.83	100	20	0
D5	Cy5_5	IPC	2Y	41.02	100	20	0
D5	FAM	Long	2Y	26.93	100	20	0
D5	HEX	Short	2Y	25.81	100	20	0
D5	TEX615	Converted	2Y	22.33	100	20	0
D6	Cy5	Genomic	3Y	29.58	100	20	0
D6	Cy5_5	IPC	3Y	-1302.23	100	20	0
D6	FAM	Long	3Y	27.03	100	20	0
D6	HEX	Short	3Y	25.92	100	20	0
D6	TEX615	Converted	3Y	22.32	100	20	0
D7	Cy5	Genomic	M75	24.69	100	20	0
D7	Cy5_5	IPC	M75	31.64	100	20	0
D7	FAM	Long	M75	26.82	100	20	0
D7	HEX	Short	M75	25.63	100	20	0
D7	TEX615	Converted	M75	21.37	100	20	0
D8	Cy5	Genomic	M75	24.71	100	20	0
D8	Cy5_5	IPC	M75	35.1	100	20	0
D8	FAM	Long	M75	26.84	100	20	0
D8	HEX	Short	M75	25.64	100	20	0
D8	TEX615	Converted	M75	21.43	100	20	0
D9	Cy5	Genomic	M75d	24.75	100	20	0
D9	Cy5_5	IPC	M75d	40.54	100	20	0
D9	FAM	Long	M75d	27.08	100	20	0
D9	HEX	Short	M75d	25.71	100	20	0
D9	TEX615	Converted	M75d	21.28	100	20	0
E1	Cy5	Genomic	StdE	31.71	#N/A	20	0
E1	Cy5_5	IPC	StdE	45	#N/A	20	0
E1	FAM	Long	StdE	31.19	#N/A	20	0
E1	HEX	Short	StdE	30.52	#N/A	20	0
E1	TEX615	Converted	StdE	25.93	#N/A	20	0
E10	Cy5	Genomic	M100d	28.28	100	20	0
E10	Cy5_5	IPC	M100d	13.02	100	20	0
E10	FAM	Long	M100d	26.72	100	20	0
E10	HEX	Short	M100d	25.53	100	20	0
E10	TEX615	Converted	M100d	21.84	100	20	0
E11	Cy5	Genomic	#N/A	#N/A	#N/A	20	0
E11	Cy5_5	IPC	#N/A	#N/A	#N/A	20	0
E11	FAM	Long	#N/A	#N/A	#N/A	20	0
E11	HEX	Short	#N/A	#N/A	#N/A	20	0
E11	TEX615	Converted	#N/A	#N/A	#N/A	20	0
E12	Cy5	Genomic	#N/A	#N/A	#N/A	20	0
E12	Cy5_5	IPC	#N/A	#N/A	#N/A	20	0
E12	FAM	Long	#N/A	#N/A	#N/A	20	0
E12	HEX	Short	#N/A	#N/A	#N/A	20	0
E12	TEX615	Converted	#N/A	#N/A	#N/A	20	0
E2	Cy5	Genomic	StdE	31.87	#N/A	20	0
E2	Cy5_5	IPC	StdE	32.24	#N/A	20	0
E2	FAM	Long	StdE	30.89	#N/A	20	0
E2	HEX	Short	StdE	30.38	#N/A	20	0
E2	TEX615	Converted	StdE	26.16	#N/A	20	0
E3	Cy5	Genomic	StdE	31.61	#N/A	20	0
E3	Cy5_5	IPC	StdE	62.96	#N/A	20	0
E3	FAM	Long	StdE	31.2	#N/A	20	0
E3	HEX	Short	StdE	29.52	#N/A	20	0
E3	TEX615	Converted	StdE	25.82	#N/A	20	0
E4	Cy5	Genomic	S1_12h	28.19	100	20	0
E4	Cy5_5	IPC	S1_12h	-50.71	100	20	0
E4	FAM	Long	S1_12h	26.48	100	20	0
E4	HEX	Short	S1_12h	25.75	100	20	0
E4	TEX615	Converted	S1_12h	21.97	100	20	0
E5	Cy5	Genomic	S2_12h	28.01	100	20	0
E5	Cy5_5	IPC	S2_12h	40.24	100	20	0
E5	FAM	Long	S2_12h	26.48	100	20	0
E5	HEX	Short	S2_12h	25.37	100	20	0
E5	TEX615	Converted	S2_12h	21.85	100	20	0
E6	Cy5	Genomic	S3_12h	28.75	100	20	0
E6	Cy5_5	IPC	S3_12h	-14.71	100	20	0
E6	FAM	Long	S3_12h	26.82	100	20	0
E6	HEX	Short	S3_12h	25.76	100	20	0
E6	TEX615	Converted	S3_12h	23.22	100	20	0
E7	Cy5	Genomic	M100	28.14	100	20	0
E7	Cy5_5	IPC	M100	66.95	100	20	0
E7	FAM	Long	M100	26.21	100	20	0
E7	HEX	Short	M100	25.17	100	20	0
E7	TEX615	Converted	M100	21.73	100	20	0
E8	Cy5	Genomic	M100	28.11	100	20	0
E8	Cy5_5	IPC	M100	20.37	100	20	0
E8	FAM	Long	M100	26.19	100	20	0
E8	HEX	Short	M100	25.31	100	20	0
E8	TEX615	Converted	M100	21.59	100	20	0
E9	Cy5	Genomic	M100d	28.16	100	20	0
E9	Cy5_5	IPC	M100d	30.75	100	20	0
E9	FAM	Long	M100d	26.77	100	20	0
E9	HEX	Short	M100d	25.6	100	20	0
E9	TEX615	Converted	M100d	21.89	100	20	0
F1	Cy5	Genomic	StdF	33.54	#N/A	20	0
F1	Cy5_5	IPC	StdF	98.34	#N/A	20	0
F1	FAM	Long	StdF	33.62	#N/A	20	0
F1	HEX	Short	StdF	31.75	#N/A	20	0
F1	TEX615	Converted	StdF	27.66	#N/A	20	0
F10	Cy5	Genomic	#N/A	29.75	#N/A	20	0
F10	Cy5_5	IPC	#N/A	1.65	#N/A	20	0
F10	FAM	Long	#N/A	27.27	#N/A	20	0
F10	HEX	Short	#N/A	26.31	#N/A	20	0
F10	TEX615	Converted	#N/A	22.46	#N/A	20	0
F11	Cy5	Genomic	#N/A	31.91	#N/A	20	0
F11	Cy5_5	IPC	#N/A	3.28	#N/A	20	0
F11	FAM	Long	#N/A	28.93	#N/A	20	0
F11	HEX	Short	#N/A	27.77	#N/A	20	0
F11	TEX615	Converted	#N/A	24.2	#N/A	20	0
F12	Cy5	Genomic	#N/A	26.53	#N/A	20	0
F12	Cy5_5	IPC	#N/A	51.21	#N/A	20	0
F12	FAM	Long	#N/A	31.09	#N/A	20	0
F12	HEX	Short	#N/A	29.4	#N/A	20	0
F12	TEX615	Converted	#N/A	25.84	#N/A	20	0
F2	Cy5	Genomic	StdF	32.86	#N/A	20	0
F2	Cy5_5	IPC	StdF	33.33	#N/A	20	0
F2	FAM	Long	StdF	32.19	#N/A	20	0
F2	HEX	Short	StdF	31.92	#N/A	20	0
F2	TEX615	Converted	StdF	27.32	#N/A	20	0
F3	Cy5	Genomic	StdF	32.74	#N/A	20	0
F3	Cy5_5	IPC	StdF	38.39	#N/A	20	0
F3	FAM	Long	StdF	32.37	#N/A	20	0
F3	HEX	Short	StdF	30.72	#N/A	20	0
F3	TEX615	Converted	StdF	26.98	#N/A	20	0
F4	Cy5	Genomic	S1_12h	28.27	100	20	0
F4	Cy5_5	IPC	S1_12h	32.54	100	20	0
F4	FAM	Long	S1_12h	26.49	100	20	0
F4	HEX	Short	S1_12h	25.65	100	20	0
F4	TEX615	Converted	S1_12h	21.67	100	20	0
F5	Cy5	Genomic	S2_12h	27.74	100	20	0
F5	Cy5_5	IPC	S2_12h	35.26	100	20	0
F5	FAM	Long	S2_12h	26.06	100	20	0
F5	HEX	Short	S2_12h	25.22	100	20	0
F5	TEX615	Converted	S2_12h	21.51	100	20	0
F6	Cy5	Genomic	S3_12h	28.77	100	20	0
F6	Cy5_5	IPC	S3_12h	46.47	100	20	0
F6	FAM	Long	S3_12h	27.01	100	20	0
F6	HEX	Short	S3_12h	25.83	100	20	0
F6	TEX615	Converted	S3_12h	22.94	100	20	0
F7	Cy5	Genomic	#N/A	31.02	#N/A	20	0
F7	Cy5_5	IPC	#N/A	#N/A	#N/A	20	0
F7	FAM	Long	#N/A	27.34	#N/A	20	0
F7	HEX	Short	#N/A	26.17	#N/A	20	0
F7	TEX615	Converted	#N/A	22.69	#N/A	20	0
F8	Cy5	Genomic	#N/A	32.12	#N/A	20	0
F8	Cy5_5	IPC	#N/A	50.28	#N/A	20	0
F8	FAM	Long	#N/A	29.34	#N/A	20	0
F8	HEX	Short	#N/A	28.29	#N/A	20	0
F8	TEX615	Converted	#N/A	24.69	#N/A	20	0
F9	Cy5	Genomic	#N/A	33.26	#N/A	20	0
F9	Cy5_5	IPC	#N/A	-5003.82	#N/A	20	0
F9	FAM	Long	#N/A	31.75	#N/A	20	0
F9	HEX	Short	#N/A	30.02	#N/A	20	0
F9	TEX615	Converted	#N/A	26.32	#N/A	20	0
G1	Cy5	Genomic	#N/A	#N/A	#N/A	20	0
G1	Cy5_5	IPC	#N/A	#N/A	#N/A	20	0
G1	FAM	Long	#N/A	#N/A	#N/A	20	0
G1	HEX	Short	#N/A	#N/A	#N/A	20	0
G1	TEX615	Converted	#N/A	#N/A	#N/A	20	0
G10	Cy5	Genomic	#N/A	29.97	#N/A	20	0
G10	Cy5_5	IPC	#N/A	37.51	#N/A	20	0
G10	FAM	Long	#N/A	27.35	#N/A	20	0
G10	HEX	Short	#N/A	26.34	#N/A	20	0
G10	TEX615	Converted	#N/A	22.23	#N/A	20	0
G11	Cy5	Genomic	#N/A	32.15	#N/A	20	0
G11	Cy5_5	IPC	#N/A	33.67	#N/A	20	0
G11	FAM	Long	#N/A	28.99	#N/A	20	0
G11	HEX	Short	#N/A	27.96	#N/A	20	0
G11	TEX615	Converted	#N/A	24.25	#N/A	20	0
G12	Cy5	Genomic	#N/A	26.76	#N/A	20	0
G12	Cy5_5	IPC	#N/A	35.23	#N/A	20	0
G12	FAM	Long	#N/A	30.37	#N/A	20	0
G12	HEX	Short	#N/A	29.31	#N/A	20	0
G12	TEX615	Converted	#N/A	25.93	#N/A	20	0
G2	Cy5	Genomic	#N/A	#N/A	#N/A	20	0
G2	Cy5_5	IPC	#N/A	#N/A	#N/A	20	0
G2	FAM	Long	#N/A	#N/A	#N/A	20	0
G2	HEX	Short	#N/A	#N/A	#N/A	20	0
G2	TEX615	Converted	#N/A	#N/A	#N/A	20	0
G3	Cy5	Genomic	#N/A	#N/A	#N/A	20	0
G3	Cy5_5	IPC	#N/A	#N/A	#N/A	20	0
G3	FAM	Long	#N/A	#N/A	#N/A	20	0
G3	HEX	Short	#N/A	#N/A	#N/A	20	0
G3	TEX615	Converted	#N/A	#N/A	#N/A	20	0
G4	Cy5	Genomic	S1_20h	29.73	100	20	0
G4	Cy5_5	IPC	S1_20h	49.17	100	20	0
G4	FAM	Long	S1_20h	27.16	100	20	0
G4	HEX	Short	S1_20h	26.34	100	20	0
G4	TEX615	Converted	S1_20h	22.7	100	20	0
G5	Cy5	Genomic	S2_20h	#N/A	100	20	0
G5	Cy5_5	IPC	S2_20h	33.99	100	20	0
G5	FAM	Long	S2_20h	#N/A	100	20	0
G5	HEX	Short	S2_20h	26.19	100	20	0
G5	TEX615	Converted	S2_20h	26.69	100	20	0
G6	Cy5	Genomic	S3_20h	24.75	100	20	1
G6	Cy5_5	IPC	S3_20h	43.56	100	20	1
G6	FAM	Long	S3_20h	27.28	100	20	1
G6	HEX	Short	S3_20h	26.08	100	20	1
G6	TEX615	Converted	S3_20h	22.34	100	20	1
G7	Cy5	Genomic	#N/A	31.19	#N/A	20	0
G7	Cy5_5	IPC	#N/A	#N/A	#N/A	20	0
G7	FAM	Long	#N/A	27.36	#N/A	20	0
G7	HEX	Short	#N/A	26.33	#N/A	20	0
G7	TEX615	Converted	#N/A	22.55	#N/A	20	0
G8	Cy5	Genomic	#N/A	32.33	#N/A	20	0
G8	Cy5_5	IPC	#N/A	34.58	#N/A	20	0
G8	FAM	Long	#N/A	29.88	#N/A	20	0
G8	HEX	Short	#N/A	28.44	#N/A	20	0
G8	TEX615	Converted	#N/A	24.73	#N/A	20	0
G9	Cy5	Genomic	#N/A	33.56	#N/A	20	0
G9	Cy5_5	IPC	#N/A	55.72	#N/A	20	0
G9	FAM	Long	#N/A	31.1	#N/A	20	0
G9	HEX	Short	#N/A	29.97	#N/A	20	0
G9	TEX615	Converted	#N/A	26.32	#N/A	20	0
H1	Cy5	Genomic	#N/A	#N/A	#N/A	20	0
H1	Cy5_5	IPC	#N/A	#N/A	#N/A	20	0
H1	FAM	Long	#N/A	#N/A	#N/A	20	0
H1	HEX	Short	#N/A	#N/A	#N/A	20	0
H1	TEX615	Converted	#N/A	#N/A	#N/A	20	0
H10	Cy5	Genomic	#N/A	#N/A	#N/A	20	0
H10	Cy5_5	IPC	#N/A	-21.79	#N/A	20	0
H10	FAM	Long	#N/A	#N/A	#N/A	20	0
H10	HEX	Short	#N/A	#N/A	#N/A	20	0
H10	TEX615	Converted	#N/A	#N/A	#N/A	20	0
H11	Cy5	Genomic	#N/A	#N/A	#N/A	20	0
H11	Cy5_5	IPC	#N/A	#N/A	#N/A	20	0
H11	FAM	Long	#N/A	#N/A	#N/A	20	0
H11	HEX	Short	#N/A	#N/A	#N/A	20	0
H11	TEX615	Converted	#N/A	#N/A	#N/A	20	0
H12	Cy5	Genomic	#N/A	#N/A	#N/A	20	0
H12	Cy5_5	IPC	#N/A	#N/A	#N/A	20	0
H12	FAM	Long	#N/A	#N/A	#N/A	20	0
H12	HEX	Short	#N/A	#N/A	#N/A	20	0
H12	TEX615	Converted	#N/A	#N/A	#N/A	20	0
H2	Cy5	Genomic	#N/A	#N/A	#N/A	20	0
H2	Cy5_5	IPC	#N/A	#N/A	#N/A	20	0
H2	FAM	Long	#N/A	#N/A	#N/A	20	0
H2	HEX	Short	#N/A	#N/A	#N/A	20	0
H2	TEX615	Converted	#N/A	#N/A	#N/A	20	0
H3	Cy5	Genomic	#N/A	#N/A	#N/A	20	0
H3	Cy5_5	IPC	#N/A	#N/A	#N/A	20	0
H3	FAM	Long	#N/A	#N/A	#N/A	20	0
H3	HEX	Short	#N/A	#N/A	#N/A	20	0
H3	TEX615	Converted	#N/A	#N/A	#N/A	20	0
H4	Cy5	Genomic	S1_20h	29.72	100	20	0
H4	Cy5_5	IPC	S1_20h	48.28	100	20	0
H4	FAM	Long	S1_20h	27.22	100	20	0
H4	HEX	Short	S1_20h	26.5	100	20	0
H4	TEX615	Converted	S1_20h	22.49	100	20	0
H5	Cy5	Genomic	S2_20h	#N/A	100	20	0
H5	Cy5_5	IPC	S2_20h	33.7	100	20	0
H5	FAM	Long	S2_20h	#N/A	100	20	0
H5	HEX	Short	S2_20h	26.05	100	20	0
H5	TEX615	Converted	S2_20h	27.33	100	20	0
H6	Cy5	Genomic	S3_20h	27.58	100	20	0
H6	Cy5_5	IPC	S3_20h	20.25	100	20	0
H6	FAM	Long	S3_20h	27.58	100	20	0
H6	HEX	Short	S3_20h	26.24	100	20	0
H6	TEX615	Converted	S3_20h	22.78	100	20	0
H7	Cy5	Genomic	#N/A	#N/A	#N/A	20	0
H7	Cy5_5	IPC	#N/A	29.65	#N/A	20	0
H7	FAM	Long	#N/A	#N/A	#N/A	20	0
H7	HEX	Short	#N/A	#N/A	#N/A	20	0
H7	TEX615	Converted	#N/A	#N/A	#N/A	20	0
H8	Cy5	Genomic	#N/A	#N/A	#N/A	20	0
H8	Cy5_5	IPC	#N/A	66.41	#N/A	20	0
H8	FAM	Long	#N/A	#N/A	#N/A	20	0
H8	HEX	Short	#N/A	#N/A	#N/A	20	0
H8	TEX615	Converted	#N/A	#N/A	#N/A	20	0
H9	Cy5	Genomic	#N/A	#N/A	#N/A	20	0
H9	Cy5_5	IPC	#N/A	35.56	#N/A	20	0
H9	FAM	Long	#N/A	#N/A	#N/A	20	0
H9	HEX	Short	#N/A	#N/A	#N/A	20	0
H9	TEX615	Converted	#N/A	#N/A	#N/A	20	0

## Sheet: BC_6
Well	Fluor	Target	Sample	Cq	DNA_input_ng	Elution_volume_ul	excluded
A1	Cy5	Genomic	StdA	26.14	#N/A	20	0
A1	Cy5_5	IPC	StdA	90.39	#N/A	20	0
A1	FAM	Long	StdA	25.44	#N/A	20	0
A1	HEX	Short	StdA	23.87	#N/A	20	0
A1	TEX615	Converted	StdA	20.41	#N/A	20	0
A10	Cy5	Genomic	#N/A	#N/A	#N/A	20	0
A10	Cy5_5	IPC	#N/A	#N/A	#N/A	20	0
A10	FAM	Long	#N/A	#N/A	#N/A	20	0
A10	HEX	Short	#N/A	#N/A	#N/A	20	0
A10	TEX615	Converted	#N/A	#N/A	#N/A	20	0
A11	Cy5	Genomic	#N/A	#N/A	#N/A	20	0
A11	Cy5_5	IPC	#N/A	#N/A	#N/A	20	0
A11	FAM	Long	#N/A	#N/A	#N/A	20	0
A11	HEX	Short	#N/A	#N/A	#N/A	20	0
A11	TEX615	Converted	#N/A	#N/A	#N/A	20	0
A12	Cy5	Genomic	#N/A	#N/A	#N/A	20	0
A12	Cy5_5	IPC	#N/A	#N/A	#N/A	20	0
A12	FAM	Long	#N/A	#N/A	#N/A	20	0
A12	HEX	Short	#N/A	#N/A	#N/A	20	0
A12	TEX615	Converted	#N/A	#N/A	#N/A	20	0
A2	Cy5	Genomic	StdA	25.96	#N/A	20	0
A2	Cy5_5	IPC	StdA	38.18	#N/A	20	0
A2	FAM	Long	StdA	25.58	#N/A	20	0
A2	HEX	Short	StdA	24.04	#N/A	20	0
A2	TEX615	Converted	StdA	20.19	#N/A	20	0
A3	Cy5	Genomic	StdA	26.17	#N/A	20	0
A3	Cy5_5	IPC	StdA	17.77	#N/A	20	0
A3	FAM	Long	StdA	25.52	#N/A	20	0
A3	HEX	Short	StdA	23.93	#N/A	20	0
A3	TEX615	Converted	StdA	20.12	#N/A	20	0
A4	Cy5	Genomic	SHS1_100	32.6	100	20	0
A4	Cy5_5	IPC	SHS1_100	95.52	100	20	0
A4	FAM	Long	SHS1_100	28.1	100	20	0
A4	HEX	Short	SHS1_100	26.32	100	20	0
A4	TEX615	Converted	SHS1_100	23.7	100	20	0
A5	Cy5	Genomic	SHS1_100	33.65	100	20	0
A5	Cy5_5	IPC	SHS1_100	64.85	100	20	0
A5	FAM	Long	SHS1_100	28.25	100	20	0
A5	HEX	Short	SHS1_100	26.43	100	20	0
A5	TEX615	Converted	SHS1_100	24.08	100	20	0
A6	Cy5	Genomic	S1_5ft	32.86	100	20	0
A6	Cy5_5	IPC	S1_5ft	17.15	100	20	0
A6	FAM	Long	S1_5ft	27.75	100	20	0
A6	HEX	Short	S1_5ft	26.21	100	20	0
A6	TEX615	Converted	S1_5ft	23.66	100	20	0
A7	Cy5	Genomic	S1_5ft	32.94	100	20	0
A7	Cy5_5	IPC	S1_5ft	35.62	100	20	0
A7	FAM	Long	S1_5ft	28.15	100	20	0
A7	HEX	Short	S1_5ft	26.36	100	20	0
A7	TEX615	Converted	S1_5ft	23.56	100	20	0
A8	Cy5	Genomic	#N/A	#N/A	#N/A	20	0
A8	Cy5_5	IPC	#N/A	#N/A	#N/A	20	0
A8	FAM	Long	#N/A	#N/A	#N/A	20	0
A8	HEX	Short	#N/A	#N/A	#N/A	20	0
A8	TEX615	Converted	#N/A	#N/A	#N/A	20	0
A9	Cy5	Genomic	#N/A	#N/A	#N/A	20	0
A9	Cy5_5	IPC	#N/A	#N/A	#N/A	20	0
A9	FAM	Long	#N/A	#N/A	#N/A	20	0
A9	HEX	Short	#N/A	#N/A	#N/A	20	0
A9	TEX615	Converted	#N/A	#N/A	#N/A	20	0
B1	Cy5	Genomic	StdB	27.83	#N/A	20	0
B1	Cy5_5	IPC	StdB	102.84	#N/A	20	0
B1	FAM	Long	StdB	27.01	#N/A	20	0
B1	HEX	Short	StdB	25.75	#N/A	20	0
B1	TEX615	Converted	StdB	21.96	#N/A	20	0
B10	Cy5	Genomic	#N/A	#N/A	#N/A	20	0
B10	Cy5_5	IPC	#N/A	#N/A	#N/A	20	0
B10	FAM	Long	#N/A	#N/A	#N/A	20	0
B10	HEX	Short	#N/A	#N/A	#N/A	20	0
B10	TEX615	Converted	#N/A	#N/A	#N/A	20	0
B11	Cy5	Genomic	#N/A	#N/A	#N/A	20	0
B11	Cy5_5	IPC	#N/A	#N/A	#N/A	20	0
B11	FAM	Long	#N/A	#N/A	#N/A	20	0
B11	HEX	Short	#N/A	#N/A	#N/A	20	0
B11	TEX615	Converted	#N/A	#N/A	#N/A	20	0
B12	Cy5	Genomic	#N/A	#N/A	#N/A	20	0
B12	Cy5_5	IPC	#N/A	#N/A	#N/A	20	0
B12	FAM	Long	#N/A	#N/A	#N/A	20	0
B12	HEX	Short	#N/A	#N/A	#N/A	20	0
B12	TEX615	Converted	#N/A	#N/A	#N/A	20	0
B2	Cy5	Genomic	StdB	27.77	#N/A	20	0
B2	Cy5_5	IPC	StdB	55.4	#N/A	20	0
B2	FAM	Long	StdB	27.31	#N/A	20	0
B2	HEX	Short	StdB	25.89	#N/A	20	0
B2	TEX615	Converted	StdB	21.77	#N/A	20	0
B3	Cy5	Genomic	StdB	27.87	#N/A	20	0
B3	Cy5_5	IPC	StdB	32.45	#N/A	20	0
B3	FAM	Long	StdB	27.13	#N/A	20	0
B3	HEX	Short	StdB	25.53	#N/A	20	0
B3	TEX615	Converted	StdB	21.81	#N/A	20	0
B4	Cy5	Genomic	SHS2_100	31.74	100	20	0
B4	Cy5_5	IPC	SHS2_100	72.87	100	20	0
B4	FAM	Long	SHS2_100	27.59	100	20	0
B4	HEX	Short	SHS2_100	25.92	100	20	0
B4	TEX615	Converted	SHS2_100	23.11	100	20	0
B5	Cy5	Genomic	SHS2_100	31.93	100	20	0
B5	Cy5_5	IPC	SHS2_100	17.08	100	20	0
B5	FAM	Long	SHS2_100	27.81	100	20	0
B5	HEX	Short	SHS2_100	25.89	100	20	0
B5	TEX615	Converted	SHS2_100	23.3	100	20	0
B6	Cy5	Genomic	S1_10ft	31.42	100	20	0
B6	Cy5_5	IPC	S1_10ft	-35.47	100	20	0
B6	FAM	Long	S1_10ft	27.71	100	20	0
B6	HEX	Short	S1_10ft	26.07	100	20	0
B6	TEX615	Converted	S1_10ft	23.21	100	20	0
B7	Cy5	Genomic	S1_10ft	30.48	100	20	0
B7	Cy5_5	IPC	S1_10ft	32.47	100	20	0
B7	FAM	Long	S1_10ft	27.48	100	20	0
B7	HEX	Short	S1_10ft	26.01	100	20	0
B7	TEX615	Converted	S1_10ft	22.72	100	20	0
B8	Cy5	Genomic	#N/A	#N/A	#N/A	20	0
B8	Cy5_5	IPC	#N/A	#N/A	#N/A	20	0
B8	FAM	Long	#N/A	#N/A	#N/A	20	0
B8	HEX	Short	#N/A	#N/A	#N/A	20	0
B8	TEX615	Converted	#N/A	#N/A	#N/A	20	0
B9	Cy5	Genomic	#N/A	#N/A	#N/A	20	0
B9	Cy5_5	IPC	#N/A	#N/A	#N/A	20	0
B9	FAM	Long	#N/A	#N/A	#N/A	20	0
B9	HEX	Short	#N/A	#N/A	#N/A	20	0
B9	TEX615	Converted	#N/A	#N/A	#N/A	20	0
C1	Cy5	Genomic	StdC	29.95	#N/A	20	0
C1	Cy5_5	IPC	StdC	32.6	#N/A	20	0
C1	FAM	Long	StdC	29.3	#N/A	20	0
C1	HEX	Short	StdC	27.91	#N/A	20	0
C1	TEX615	Converted	StdC	24.04	#N/A	20	0
C10	Cy5	Genomic	#N/A	#N/A	#N/A	20	0
C10	Cy5_5	IPC	#N/A	#N/A	#N/A	20	0
C10	FAM	Long	#N/A	#N/A	#N/A	20	0
C10	HEX	Short	#N/A	#N/A	#N/A	20	0
C10	TEX615	Converted	#N/A	#N/A	#N/A	20	0
C11	Cy5	Genomic	#N/A	#N/A	#N/A	20	0
C11	Cy5_5	IPC	#N/A	#N/A	#N/A	20	0
C11	FAM	Long	#N/A	#N/A	#N/A	20	0
C11	HEX	Short	#N/A	#N/A	#N/A	20	0
C11	TEX615	Converted	#N/A	#N/A	#N/A	20	0
C12	Cy5	Genomic	#N/A	#N/A	#N/A	20	0
C12	Cy5_5	IPC	#N/A	#N/A	#N/A	20	0
C12	FAM	Long	#N/A	#N/A	#N/A	20	0
C12	HEX	Short	#N/A	#N/A	#N/A	20	0
C12	TEX615	Converted	#N/A	#N/A	#N/A	20	0
C2	Cy5	Genomic	StdC	29.44	#N/A	20	0
C2	Cy5_5	IPC	StdC	38.91	#N/A	20	0
C2	FAM	Long	StdC	29.14	#N/A	20	0
C2	HEX	Short	StdC	27.69	#N/A	20	0
C2	TEX615	Converted	StdC	23.54	#N/A	20	0
C3	Cy5	Genomic	StdC	29.62	#N/A	20	0
C3	Cy5_5	IPC	StdC	34.58	#N/A	20	0
C3	FAM	Long	StdC	29.06	#N/A	20	0
C3	HEX	Short	StdC	27.31	#N/A	20	0
C3	TEX615	Converted	StdC	23.6	#N/A	20	0
C4	Cy5	Genomic	SHS3_100	30.92	100	20	0
C4	Cy5_5	IPC	SHS3_100	3.51	100	20	0
C4	FAM	Long	SHS3_100	27.84	100	20	0
C4	HEX	Short	SHS3_100	26.19	100	20	0
C4	TEX615	Converted	SHS3_100	23.34	100	20	0
C5	Cy5	Genomic	SHS3_100	31.69	100	20	0
C5	Cy5_5	IPC	SHS3_100	32.13	100	20	0
C5	FAM	Long	SHS3_100	27.63	100	20	0
C5	HEX	Short	SHS3_100	26.02	100	20	0
C5	TEX615	Converted	SHS3_100	23.69	100	20	0
C6	Cy5	Genomic	S2_5ft	30.95	100	20	0
C6	Cy5_5	IPC	S2_5ft	-19.57	100	20	0
C6	FAM	Long	S2_5ft	27.89	100	20	0
C6	HEX	Short	S2_5ft	26.08	100	20	0
C6	TEX615	Converted	S2_5ft	23.31	100	20	0
C7	Cy5	Genomic	S2_5ft	30.91	100	20	0
C7	Cy5_5	IPC	S2_5ft	38.28	100	20	0
C7	FAM	Long	S2_5ft	27.65	100	20	0
C7	HEX	Short	S2_5ft	25.89	100	20	0
C7	TEX615	Converted	S2_5ft	22.82	100	20	0
C8	Cy5	Genomic	#N/A	#N/A	#N/A	20	0
C8	Cy5_5	IPC	#N/A	#N/A	#N/A	20	0
C8	FAM	Long	#N/A	#N/A	#N/A	20	0
C8	HEX	Short	#N/A	#N/A	#N/A	20	0
C8	TEX615	Converted	#N/A	#N/A	#N/A	20	0
C9	Cy5	Genomic	#N/A	#N/A	#N/A	20	0
C9	Cy5_5	IPC	#N/A	#N/A	#N/A	20	0
C9	FAM	Long	#N/A	#N/A	#N/A	20	0
C9	HEX	Short	#N/A	#N/A	#N/A	20	0
C9	TEX615	Converted	#N/A	#N/A	#N/A	20	0
D1	Cy5	Genomic	StdD	31.12	#N/A	20	0
D1	Cy5_5	IPC	StdD	37.01	#N/A	20	0
D1	FAM	Long	StdD	30.26	#N/A	20	0
D1	HEX	Short	StdD	29.28	#N/A	20	0
D1	TEX615	Converted	StdD	25.45	#N/A	20	0
D10	Cy5	Genomic	#N/A	#N/A	#N/A	20	0
D10	Cy5_5	IPC	#N/A	#N/A	#N/A	20	0
D10	FAM	Long	#N/A	#N/A	#N/A	20	0
D10	HEX	Short	#N/A	#N/A	#N/A	20	0
D10	TEX615	Converted	#N/A	#N/A	#N/A	20	0
D11	Cy5	Genomic	#N/A	#N/A	#N/A	20	0
D11	Cy5_5	IPC	#N/A	#N/A	#N/A	20	0
D11	FAM	Long	#N/A	#N/A	#N/A	20	0
D11	HEX	Short	#N/A	#N/A	#N/A	20	0
D11	TEX615	Converted	#N/A	#N/A	#N/A	20	0
D12	Cy5	Genomic	#N/A	#N/A	#N/A	20	0
D12	Cy5_5	IPC	#N/A	#N/A	#N/A	20	0
D12	FAM	Long	#N/A	#N/A	#N/A	20	0
D12	HEX	Short	#N/A	#N/A	#N/A	20	0
D12	TEX615	Converted	#N/A	#N/A	#N/A	20	0
D2	Cy5	Genomic	StdD	31.4	#N/A	20	0
D2	Cy5_5	IPC	StdD	34.43	#N/A	20	0
D2	FAM	Long	StdD	30.13	#N/A	20	0
D2	HEX	Short	StdD	29.07	#N/A	20	0
D2	TEX615	Converted	StdD	25.35	#N/A	20	0
D3	Cy5	Genomic	StdD	31.36	#N/A	20	0
D3	Cy5_5	IPC	StdD	-8.84	#N/A	20	0
D3	FAM	Long	StdD	30.88	#N/A	20	0
D3	HEX	Short	StdD	29.33	#N/A	20	0
D3	TEX615	Converted	StdD	25.2	#N/A	20	0
D4	Cy5	Genomic	#N/A	#N/A	#N/A	20	0
D4	Cy5_5	IPC	#N/A	44.21	#N/A	20	0
D4	FAM	Long	#N/A	#N/A	#N/A	20	0
D4	HEX	Short	#N/A	#N/A	#N/A	20	0
D4	TEX615	Converted	#N/A	#N/A	#N/A	20	0
D5	Cy5	Genomic	#N/A	#N/A	#N/A	20	0
D5	Cy5_5	IPC	#N/A	115.09	#N/A	20	0
D5	FAM	Long	#N/A	#N/A	#N/A	20	0
D5	HEX	Short	#N/A	#N/A	#N/A	20	0
D5	TEX615	Converted	#N/A	#N/A	#N/A	20	0
D6	Cy5	Genomic	S2_10ft	31.4	100	20	0
D6	Cy5_5	IPC	S2_10ft	41.47	100	20	0
D6	FAM	Long	S2_10ft	27.76	100	20	0
D6	HEX	Short	S2_10ft	26.17	100	20	0
D6	TEX615	Converted	S2_10ft	22.98	100	20	0
D7	Cy5	Genomic	S2_10ft	31.71	100	20	0
D7	Cy5_5	IPC	S2_10ft	36.91	100	20	0
D7	FAM	Long	S2_10ft	27.55	100	20	0
D7	HEX	Short	S2_10ft	26.09	100	20	0
D7	TEX615	Converted	S2_10ft	22.95	100	20	0
D8	Cy5	Genomic	#N/A	#N/A	#N/A	20	0
D8	Cy5_5	IPC	#N/A	#N/A	#N/A	20	0
D8	FAM	Long	#N/A	#N/A	#N/A	20	0
D8	HEX	Short	#N/A	#N/A	#N/A	20	0
D8	TEX615	Converted	#N/A	#N/A	#N/A	20	0
D9	Cy5	Genomic	#N/A	#N/A	#N/A	20	0
D9	Cy5_5	IPC	#N/A	#N/A	#N/A	20	0
D9	FAM	Long	#N/A	#N/A	#N/A	20	0
D9	HEX	Short	#N/A	#N/A	#N/A	20	0
D9	TEX615	Converted	#N/A	#N/A	#N/A	20	0
E1	Cy5	Genomic	StdE	32.6	#N/A	20	0
E1	Cy5_5	IPC	StdE	75.86	#N/A	20	0
E1	FAM	Long	StdE	32.22	#N/A	20	0
E1	HEX	Short	StdE	30.41	#N/A	20	0
E1	TEX615	Converted	StdE	26.92	#N/A	20	0
E10	Cy5	Genomic	#N/A	#N/A	#N/A	20	0
E10	Cy5_5	IPC	#N/A	#N/A	#N/A	20	0
E10	FAM	Long	#N/A	#N/A	#N/A	20	0
E10	HEX	Short	#N/A	#N/A	#N/A	20	0
E10	TEX615	Converted	#N/A	#N/A	#N/A	20	0
E11	Cy5	Genomic	#N/A	#N/A	#N/A	20	0
E11	Cy5_5	IPC	#N/A	#N/A	#N/A	20	0
E11	FAM	Long	#N/A	#N/A	#N/A	20	0
E11	HEX	Short	#N/A	#N/A	#N/A	20	0
E11	TEX615	Converted	#N/A	#N/A	#N/A	20	0
E12	Cy5	Genomic	#N/A	#N/A	#N/A	20	0
E12	Cy5_5	IPC	#N/A	#N/A	#N/A	20	0
E12	FAM	Long	#N/A	#N/A	#N/A	20	0
E12	HEX	Short	#N/A	#N/A	#N/A	20	0
E12	TEX615	Converted	#N/A	#N/A	#N/A	20	0
E2	Cy5	Genomic	StdE	32.31	#N/A	20	0
E2	Cy5_5	IPC	StdE	37.8	#N/A	20	0
E2	FAM	Long	StdE	31.84	#N/A	20	0
E2	HEX	Short	StdE	30.96	#N/A	20	0
E2	TEX615	Converted	StdE	26.87	#N/A	20	0
E3	Cy5	Genomic	StdE	32.25	#N/A	20	0
E3	Cy5_5	IPC	StdE	52.96	#N/A	20	0
E3	FAM	Long	StdE	31.52	#N/A	20	0
E3	HEX	Short	StdE	30.45	#N/A	20	0
E3	TEX615	Converted	StdE	26.52	#N/A	20	0
E4	Cy5	Genomic	#N/A	#N/A	#N/A	20	0
E4	Cy5_5	IPC	#N/A	34.89	#N/A	20	0
E4	FAM	Long	#N/A	#N/A	#N/A	20	0
E4	HEX	Short	#N/A	#N/A	#N/A	20	0
E4	TEX615	Converted	#N/A	#N/A	#N/A	20	0
E5	Cy5	Genomic	#N/A	#N/A	#N/A	20	0
E5	Cy5_5	IPC	#N/A	#N/A	#N/A	20	0
E5	FAM	Long	#N/A	#N/A	#N/A	20	0
E5	HEX	Short	#N/A	#N/A	#N/A	20	0
E5	TEX615	Converted	#N/A	#N/A	#N/A	20	0
E6	Cy5	Genomic	S3_5ft	31.48	100	20	0
E6	Cy5_5	IPC	S3_5ft	32.96	100	20	0
E6	FAM	Long	S3_5ft	27.85	100	20	0
E6	HEX	Short	S3_5ft	26.16	100	20	0
E6	TEX615	Converted	S3_5ft	23.03	100	20	0
E7	Cy5	Genomic	S3_5ft	31.34	100	20	0
E7	Cy5_5	IPC	S3_5ft	32.82	100	20	0
E7	FAM	Long	S3_5ft	27.62	100	20	0
E7	HEX	Short	S3_5ft	26.06	100	20	0
E7	TEX615	Converted	S3_5ft	22.84	100	20	0
E8	Cy5	Genomic	#N/A	#N/A	#N/A	20	0
E8	Cy5_5	IPC	#N/A	#N/A	#N/A	20	0
E8	FAM	Long	#N/A	#N/A	#N/A	20	0
E8	HEX	Short	#N/A	#N/A	#N/A	20	0
E8	TEX615	Converted	#N/A	#N/A	#N/A	20	0
E9	Cy5	Genomic	#N/A	#N/A	#N/A	20	0
E9	Cy5_5	IPC	#N/A	#N/A	#N/A	20	0
E9	FAM	Long	#N/A	#N/A	#N/A	20	0
E9	HEX	Short	#N/A	#N/A	#N/A	20	0
E9	TEX615	Converted	#N/A	#N/A	#N/A	20	0
F1	Cy5	Genomic	StdF	33.64	#N/A	20	0
F1	Cy5_5	IPC	StdF	35.27	#N/A	20	0
F1	FAM	Long	StdF	33.28	#N/A	20	0
F1	HEX	Short	StdF	31.65	#N/A	20	0
F1	TEX615	Converted	StdF	28.24	#N/A	20	0
F10	Cy5	Genomic	#N/A	#N/A	#N/A	20	0
F10	Cy5_5	IPC	#N/A	#N/A	#N/A	20	0
F10	FAM	Long	#N/A	#N/A	#N/A	20	0
F10	HEX	Short	#N/A	#N/A	#N/A	20	0
F10	TEX615	Converted	#N/A	#N/A	#N/A	20	0
F11	Cy5	Genomic	#N/A	#N/A	#N/A	20	0
F11	Cy5_5	IPC	#N/A	#N/A	#N/A	20	0
F11	FAM	Long	#N/A	#N/A	#N/A	20	0
F11	HEX	Short	#N/A	#N/A	#N/A	20	0
F11	TEX615	Converted	#N/A	#N/A	#N/A	20	0
F12	Cy5	Genomic	#N/A	#N/A	#N/A	20	0
F12	Cy5_5	IPC	#N/A	#N/A	#N/A	20	0
F12	FAM	Long	#N/A	#N/A	#N/A	20	0
F12	HEX	Short	#N/A	#N/A	#N/A	20	0
F12	TEX615	Converted	#N/A	#N/A	#N/A	20	0
F2	Cy5	Genomic	StdF	33.66	#N/A	20	0
F2	Cy5_5	IPC	StdF	39.74	#N/A	20	0
F2	FAM	Long	StdF	34.37	#N/A	20	0
F2	HEX	Short	StdF	31.74	#N/A	20	0
F2	TEX615	Converted	StdF	27.92	#N/A	20	0
F3	Cy5	Genomic	StdF	33.07	#N/A	20	0
F3	Cy5_5	IPC	StdF	42.06	#N/A	20	0
F3	FAM	Long	StdF	33.15	#N/A	20	0
F3	HEX	Short	StdF	32.42	#N/A	20	0
F3	TEX615	Converted	StdF	27.75	#N/A	20	0
F4	Cy5	Genomic	#N/A	#N/A	#N/A	20	0
F4	Cy5_5	IPC	#N/A	#N/A	#N/A	20	0
F4	FAM	Long	#N/A	#N/A	#N/A	20	0
F4	HEX	Short	#N/A	#N/A	#N/A	20	0
F4	TEX615	Converted	#N/A	#N/A	#N/A	20	0
F5	Cy5	Genomic	#N/A	#N/A	#N/A	20	0
F5	Cy5_5	IPC	#N/A	#N/A	#N/A	20	0
F5	FAM	Long	#N/A	#N/A	#N/A	20	0
F5	HEX	Short	#N/A	#N/A	#N/A	20	0
F5	TEX615	Converted	#N/A	#N/A	#N/A	20	0
F6	Cy5	Genomic	S3_10ft	31.25	100	20	0
F6	Cy5_5	IPC	S3_10ft	-609.38	100	20	0
F6	FAM	Long	S3_10ft	27.96	100	20	0
F6	HEX	Short	S3_10ft	26.07	100	20	0
F6	TEX615	Converted	S3_10ft	23.13	100	20	0
F7	Cy5	Genomic	S3_10ft	31.57	100	20	0
F7	Cy5_5	IPC	S3_10ft	33.03	100	20	0
F7	FAM	Long	S3_10ft	27.71	100	20	0
F7	HEX	Short	S3_10ft	26.03	100	20	0
F7	TEX615	Converted	S3_10ft	22.87	100	20	0
F8	Cy5	Genomic	#N/A	#N/A	#N/A	20	0
F8	Cy5_5	IPC	#N/A	#N/A	#N/A	20	0
F8	FAM	Long	#N/A	#N/A	#N/A	20	0
F8	HEX	Short	#N/A	#N/A	#N/A	20	0
F8	TEX615	Converted	#N/A	#N/A	#N/A	20	0
F9	Cy5	Genomic	#N/A	#N/A	#N/A	20	0
F9	Cy5_5	IPC	#N/A	#N/A	#N/A	20	0
F9	FAM	Long	#N/A	#N/A	#N/A	20	0
F9	HEX	Short	#N/A	#N/A	#N/A	20	0
F9	TEX615	Converted	#N/A	#N/A	#N/A	20	0
G1	Cy5	Genomic	#N/A	#N/A	#N/A	20	0
G1	Cy5_5	IPC	#N/A	#N/A	#N/A	20	0
G1	FAM	Long	#N/A	#N/A	#N/A	20	0
G1	HEX	Short	#N/A	#N/A	#N/A	20	0
G1	TEX615	Converted	#N/A	#N/A	#N/A	20	0
G10	Cy5	Genomic	#N/A	#N/A	#N/A	20	0
G10	Cy5_5	IPC	#N/A	#N/A	#N/A	20	0
G10	FAM	Long	#N/A	#N/A	#N/A	20	0
G10	HEX	Short	#N/A	#N/A	#N/A	20	0
G10	TEX615	Converted	#N/A	#N/A	#N/A	20	0
G11	Cy5	Genomic	#N/A	#N/A	#N/A	20	0
G11	Cy5_5	IPC	#N/A	#N/A	#N/A	20	0
G11	FAM	Long	#N/A	#N/A	#N/A	20	0
G11	HEX	Short	#N/A	#N/A	#N/A	20	0
G11	TEX615	Converted	#N/A	#N/A	#N/A	20	0
G12	Cy5	Genomic	#N/A	#N/A	#N/A	20	0
G12	Cy5_5	IPC	#N/A	#N/A	#N/A	20	0
G12	FAM	Long	#N/A	#N/A	#N/A	20	0
G12	HEX	Short	#N/A	#N/A	#N/A	20	0
G12	TEX615	Converted	#N/A	#N/A	#N/A	20	0
G2	Cy5	Genomic	#N/A	#N/A	#N/A	20	0
G2	Cy5_5	IPC	#N/A	#N/A	#N/A	20	0
G2	FAM	Long	#N/A	#N/A	#N/A	20	0
G2	HEX	Short	#N/A	#N/A	#N/A	20	0
G2	TEX615	Converted	#N/A	#N/A	#N/A	20	0
G3	Cy5	Genomic	#N/A	#N/A	#N/A	20	0
G3	Cy5_5	IPC	#N/A	#N/A	#N/A	20	0
G3	FAM	Long	#N/A	#N/A	#N/A	20	0
G3	HEX	Short	#N/A	#N/A	#N/A	20	0
G3	TEX615	Converted	#N/A	#N/A	#N/A	20	0
G4	Cy5	Genomic	#N/A	#N/A	#N/A	20	0
G4	Cy5_5	IPC	#N/A	#N/A	#N/A	20	0
G4	FAM	Long	#N/A	#N/A	#N/A	20	0
G4	HEX	Short	#N/A	#N/A	#N/A	20	0
G4	TEX615	Converted	#N/A	#N/A	#N/A	20	0
G5	Cy5	Genomic	#N/A	#N/A	#N/A	20	0
G5	Cy5_5	IPC	#N/A	#N/A	#N/A	20	0
G5	FAM	Long	#N/A	#N/A	#N/A	20	0
G5	HEX	Short	#N/A	#N/A	#N/A	20	0
G5	TEX615	Converted	#N/A	#N/A	#N/A	20	0
G6	Cy5	Genomic	#N/A	#N/A	#N/A	20	0
G6	Cy5_5	IPC	#N/A	#N/A	#N/A	20	0
G6	FAM	Long	#N/A	#N/A	#N/A	20	0
G6	HEX	Short	#N/A	#N/A	#N/A	20	0
G6	TEX615	Converted	#N/A	#N/A	#N/A	20	0
G7	Cy5	Genomic	#N/A	#N/A	#N/A	20	0
G7	Cy5_5	IPC	#N/A	#N/A	#N/A	20	0
G7	FAM	Long	#N/A	#N/A	#N/A	20	0
G7	HEX	Short	#N/A	#N/A	#N/A	20	0
G7	TEX615	Converted	#N/A	#N/A	#N/A	20	0
G8	Cy5	Genomic	#N/A	#N/A	#N/A	20	0
G8	Cy5_5	IPC	#N/A	#N/A	#N/A	20	0
G8	FAM	Long	#N/A	#N/A	#N/A	20	0
G8	HEX	Short	#N/A	#N/A	#N/A	20	0
G8	TEX615	Converted	#N/A	#N/A	#N/A	20	0
G9	Cy5	Genomic	#N/A	#N/A	#N/A	20	0
G9	Cy5_5	IPC	#N/A	#N/A	#N/A	20	0
G9	FAM	Long	#N/A	#N/A	#N/A	20	0
G9	HEX	Short	#N/A	#N/A	#N/A	20	0
G9	TEX615	Converted	#N/A	#N/A	#N/A	20	0
H1	Cy5	Genomic	#N/A	#N/A	#N/A	20	0
H1	Cy5_5	IPC	#N/A	#N/A	#N/A	20	0
H1	FAM	Long	#N/A	#N/A	#N/A	20	0
H1	HEX	Short	#N/A	#N/A	#N/A	20	0
H1	TEX615	Converted	#N/A	#N/A	#N/A	20	0
H10	Cy5	Genomic	#N/A	#N/A	#N/A	20	0
H10	Cy5_5	IPC	#N/A	#N/A	#N/A	20	0
H10	FAM	Long	#N/A	#N/A	#N/A	20	0
H10	HEX	Short	#N/A	#N/A	#N/A	20	0
H10	TEX615	Converted	#N/A	#N/A	#N/A	20	0
H11	Cy5	Genomic	#N/A	#N/A	#N/A	20	0
H11	Cy5_5	IPC	#N/A	#N/A	#N/A	20	0
H11	FAM	Long	#N/A	#N/A	#N/A	20	0
H11	HEX	Short	#N/A	#N/A	#N/A	20	0
H11	TEX615	Converted	#N/A	#N/A	#N/A	20	0
H12	Cy5	Genomic	#N/A	#N/A	#N/A	20	0
H12	Cy5_5	IPC	#N/A	#N/A	#N/A	20	0
H12	FAM	Long	#N/A	#N/A	#N/A	20	0
H12	HEX	Short	#N/A	#N/A	#N/A	20	0
H12	TEX615	Converted	#N/A	#N/A	#N/A	20	0
H2	Cy5	Genomic	#N/A	#N/A	#N/A	20	0
H2	Cy5_5	IPC	#N/A	#N/A	#N/A	20	0
H2	FAM	Long	#N/A	#N/A	#N/A	20	0
H2	HEX	Short	#N/A	#N/A	#N/A	20	0
H2	TEX615	Converted	#N/A	#N/A	#N/A	20	0
H3	Cy5	Genomic	#N/A	#N/A	#N/A	20	0
H3	Cy5_5	IPC	#N/A	#N/A	#N/A	20	0
H3	FAM	Long	#N/A	#N/A	#N/A	20	0
H3	HEX	Short	#N/A	#N/A	#N/A	20	0
H3	TEX615	Converted	#N/A	#N/A	#N/A	20	0
H4	Cy5	Genomic	#N/A	#N/A	#N/A	20	0
H4	Cy5_5	IPC	#N/A	#N/A	#N/A	20	0
H4	FAM	Long	#N/A	#N/A	#N/A	20	0
H4	HEX	Short	#N/A	#N/A	#N/A	20	0
H4	TEX615	Converted	#N/A	#N/A	#N/A	20	0
H5	Cy5	Genomic	#N/A	#N/A	#N/A	20	0
H5	Cy5_5	IPC	#N/A	#N/A	#N/A	20	0
H5	FAM	Long	#N/A	#N/A	#N/A	20	0
H5	HEX	Short	#N/A	#N/A	#N/A	20	0
H5	TEX615	Converted	#N/A	#N/A	#N/A	20	0
H6	Cy5	Genomic	#N/A	#N/A	#N/A	20	0
H6	Cy5_5	IPC	#N/A	#N/A	#N/A	20	0
H6	FAM	Long	#N/A	#N/A	#N/A	20	0
H6	HEX	Short	#N/A	#N/A	#N/A	20	0
H6	TEX615	Converted	#N/A	#N/A	#N/A	20	0
H7	Cy5	Genomic	#N/A	#N/A	#N/A	20	0
H7	Cy5_5	IPC	#N/A	#N/A	#N/A	20	0
H7	FAM	Long	#N/A	#N/A	#N/A	20	0
H7	HEX	Short	#N/A	#N/A	#N/A	20	0
H7	TEX615	Converted	#N/A	#N/A	#N/A	20	0
H8	Cy5	Genomic	#N/A	#N/A	#N/A	20	0
H8	Cy5_5	IPC	#N/A	#N/A	#N/A	20	0
H8	FAM	Long	#N/A	#N/A	#N/A	20	0
H8	HEX	Short	#N/A	#N/A	#N/A	20	0
H8	TEX615	Converted	#N/A	#N/A	#N/A	20	0
H9	Cy5	Genomic	#N/A	#N/A	#N/A	20	0
H9	Cy5_5	IPC	#N/A	#N/A	#N/A	20	0
H9	FAM	Long	#N/A	#N/A	#N/A	20	0
H9	HEX	Short	#N/A	#N/A	#N/A	20	0
H9	TEX615	Converted	#N/A	#N/A	#N/A	20	0

## Sheet: BC_7
Well	Fluor	Target	Sample	Cq	DNA_input_ng	Elution_volume_ul	excluded
A1	Cy5	Genomic	StdA	25.43	#N/A	20	0
A1	Cy5_5	IPC	StdA	37.71	#N/A	20	0
A1	FAM	Long	StdA	25.72	#N/A	20	0
A1	HEX	Short	StdA	24.76	#N/A	20	0
A1	TEX615	Converted	StdA	21.36	#N/A	20	0
A10	Cy5	Genomic	#N/A	#N/A	#N/A	20	0
A10	Cy5_5	IPC	#N/A	#N/A	#N/A	20	0
A10	FAM	Long	#N/A	#N/A	#N/A	20	0
A10	HEX	Short	#N/A	#N/A	#N/A	20	0
A10	TEX615	Converted	#N/A	#N/A	#N/A	20	0
A11	Cy5	Genomic	#N/A	#N/A	#N/A	20	0
A11	Cy5_5	IPC	#N/A	#N/A	#N/A	20	0
A11	FAM	Long	#N/A	#N/A	#N/A	20	0
A11	HEX	Short	#N/A	#N/A	#N/A	20	0
A11	TEX615	Converted	#N/A	#N/A	#N/A	20	0
A12	Cy5	Genomic	#N/A	#N/A	#N/A	20	0
A12	Cy5_5	IPC	#N/A	#N/A	#N/A	20	0
A12	FAM	Long	#N/A	#N/A	#N/A	20	0
A12	HEX	Short	#N/A	#N/A	#N/A	20	0
A12	TEX615	Converted	#N/A	#N/A	#N/A	20	0
A2	Cy5	Genomic	StdA	25.07	#N/A	20	0
A2	Cy5_5	IPC	StdA	35.07	#N/A	20	0
A2	FAM	Long	StdA	25.44	#N/A	20	0
A2	HEX	Short	StdA	24.58	#N/A	20	0
A2	TEX615	Converted	StdA	21.05	#N/A	20	0
A3	Cy5	Genomic	StdA	25.03	#N/A	20	0
A3	Cy5_5	IPC	StdA	31.96	#N/A	20	0
A3	FAM	Long	StdA	25.33	#N/A	20	0
A3	HEX	Short	StdA	24.49	#N/A	20	0
A3	TEX615	Converted	StdA	20.7	#N/A	20	0
A4	Cy5	Genomic	#N/A	#N/A	#N/A	20	0
A4	Cy5_5	IPC	#N/A	-15.51	#N/A	20	0
A4	FAM	Long	#N/A	#N/A	#N/A	20	0
A4	HEX	Short	#N/A	#N/A	#N/A	20	0
A4	TEX615	Converted	#N/A	#N/A	#N/A	20	0
A5	Cy5	Genomic	#N/A	#N/A	#N/A	20	0
A5	Cy5_5	IPC	#N/A	30.4	#N/A	20	0
A5	FAM	Long	#N/A	#N/A	#N/A	20	0
A5	HEX	Short	#N/A	#N/A	#N/A	20	0
A5	TEX615	Converted	#N/A	#N/A	#N/A	20	0
A6	Cy5	Genomic	#N/A	#N/A	#N/A	20	0
A6	Cy5_5	IPC	#N/A	#N/A	#N/A	20	0
A6	FAM	Long	#N/A	#N/A	#N/A	20	0
A6	HEX	Short	#N/A	#N/A	#N/A	20	0
A6	TEX615	Converted	#N/A	#N/A	#N/A	20	0
A7	Cy5	Genomic	#N/A	#N/A	#N/A	20	0
A7	Cy5_5	IPC	#N/A	#N/A	#N/A	20	0
A7	FAM	Long	#N/A	#N/A	#N/A	20	0
A7	HEX	Short	#N/A	#N/A	#N/A	20	0
A7	TEX615	Converted	#N/A	#N/A	#N/A	20	0
A8	Cy5	Genomic	#N/A	#N/A	#N/A	20	0
A8	Cy5_5	IPC	#N/A	#N/A	#N/A	20	0
A8	FAM	Long	#N/A	#N/A	#N/A	20	0
A8	HEX	Short	#N/A	#N/A	#N/A	20	0
A8	TEX615	Converted	#N/A	#N/A	#N/A	20	0
A9	Cy5	Genomic	#N/A	#N/A	#N/A	20	0
A9	Cy5_5	IPC	#N/A	#N/A	#N/A	20	0
A9	FAM	Long	#N/A	#N/A	#N/A	20	0
A9	HEX	Short	#N/A	#N/A	#N/A	20	0
A9	TEX615	Converted	#N/A	#N/A	#N/A	20	0
B1	Cy5	Genomic	StdB	28.25	#N/A	20	0
B1	Cy5_5	IPC	StdB	40.86	#N/A	20	0
B1	FAM	Long	StdB	28.18	#N/A	20	0
B1	HEX	Short	StdB	27.67	#N/A	20	0
B1	TEX615	Converted	StdB	23.96	#N/A	20	0
B10	Cy5	Genomic	#N/A	#N/A	#N/A	20	0
B10	Cy5_5	IPC	#N/A	#N/A	#N/A	20	0
B10	FAM	Long	#N/A	#N/A	#N/A	20	0
B10	HEX	Short	#N/A	#N/A	#N/A	20	0
B10	TEX615	Converted	#N/A	#N/A	#N/A	20	0
B11	Cy5	Genomic	#N/A	#N/A	#N/A	20	0
B11	Cy5_5	IPC	#N/A	#N/A	#N/A	20	0
B11	FAM	Long	#N/A	#N/A	#N/A	20	0
B11	HEX	Short	#N/A	#N/A	#N/A	20	0
B11	TEX615	Converted	#N/A	#N/A	#N/A	20	0
B12	Cy5	Genomic	#N/A	#N/A	#N/A	20	0
B12	Cy5_5	IPC	#N/A	#N/A	#N/A	20	0
B12	FAM	Long	#N/A	#N/A	#N/A	20	0
B12	HEX	Short	#N/A	#N/A	#N/A	20	0
B12	TEX615	Converted	#N/A	#N/A	#N/A	20	0
B2	Cy5	Genomic	StdB	27.89	#N/A	20	0
B2	Cy5_5	IPC	StdB	36.95	#N/A	20	0
B2	FAM	Long	StdB	27.85	#N/A	20	0
B2	HEX	Short	StdB	27.13	#N/A	20	0
B2	TEX615	Converted	StdB	23.43	#N/A	20	0
B3	Cy5	Genomic	StdB	27.95	#N/A	20	0
B3	Cy5_5	IPC	StdB	6.61	#N/A	20	0
B3	FAM	Long	StdB	28.09	#N/A	20	0
B3	HEX	Short	StdB	27.27	#N/A	20	0
B3	TEX615	Converted	StdB	23.47	#N/A	20	0
B4	Cy5	Genomic	#N/A	#N/A	#N/A	20	0
B4	Cy5_5	IPC	#N/A	#N/A	#N/A	20	0
B4	FAM	Long	#N/A	#N/A	#N/A	20	0
B4	HEX	Short	#N/A	#N/A	#N/A	20	0
B4	TEX615	Converted	#N/A	#N/A	#N/A	20	0
B5	Cy5	Genomic	#N/A	#N/A	#N/A	20	0
B5	Cy5_5	IPC	#N/A	#N/A	#N/A	20	0
B5	FAM	Long	#N/A	#N/A	#N/A	20	0
B5	HEX	Short	#N/A	#N/A	#N/A	20	0
B5	TEX615	Converted	#N/A	#N/A	#N/A	20	0
B6	Cy5	Genomic	#N/A	#N/A	#N/A	20	0
B6	Cy5_5	IPC	#N/A	#N/A	#N/A	20	0
B6	FAM	Long	#N/A	#N/A	#N/A	20	0
B6	HEX	Short	#N/A	#N/A	#N/A	20	0
B6	TEX615	Converted	#N/A	#N/A	#N/A	20	0
B7	Cy5	Genomic	#N/A	#N/A	#N/A	20	0
B7	Cy5_5	IPC	#N/A	#N/A	#N/A	20	0
B7	FAM	Long	#N/A	#N/A	#N/A	20	0
B7	HEX	Short	#N/A	#N/A	#N/A	20	0
B7	TEX615	Converted	#N/A	#N/A	#N/A	20	0
B8	Cy5	Genomic	#N/A	#N/A	#N/A	20	0
B8	Cy5_5	IPC	#N/A	#N/A	#N/A	20	0
B8	FAM	Long	#N/A	#N/A	#N/A	20	0
B8	HEX	Short	#N/A	#N/A	#N/A	20	0
B8	TEX615	Converted	#N/A	#N/A	#N/A	20	0
B9	Cy5	Genomic	#N/A	#N/A	#N/A	20	0
B9	Cy5_5	IPC	#N/A	#N/A	#N/A	20	0
B9	FAM	Long	#N/A	#N/A	#N/A	20	0
B9	HEX	Short	#N/A	#N/A	#N/A	20	0
B9	TEX615	Converted	#N/A	#N/A	#N/A	20	0
C1	Cy5	Genomic	StdC	30.19	#N/A	20	0
C1	Cy5_5	IPC	StdC	43.08	#N/A	20	0
C1	FAM	Long	StdC	30.11	#N/A	20	0
C1	HEX	Short	StdC	29.35	#N/A	20	0
C1	TEX615	Converted	StdC	25.69	#N/A	20	0
C10	Cy5	Genomic	#N/A	#N/A	#N/A	20	0
C10	Cy5_5	IPC	#N/A	#N/A	#N/A	20	0
C10	FAM	Long	#N/A	#N/A	#N/A	20	0
C10	HEX	Short	#N/A	#N/A	#N/A	20	0
C10	TEX615	Converted	#N/A	#N/A	#N/A	20	0
C11	Cy5	Genomic	#N/A	#N/A	#N/A	20	0
C11	Cy5_5	IPC	#N/A	#N/A	#N/A	20	0
C11	FAM	Long	#N/A	#N/A	#N/A	20	0
C11	HEX	Short	#N/A	#N/A	#N/A	20	0
C11	TEX615	Converted	#N/A	#N/A	#N/A	20	0
C12	Cy5	Genomic	#N/A	#N/A	#N/A	20	0
C12	Cy5_5	IPC	#N/A	#N/A	#N/A	20	0
C12	FAM	Long	#N/A	#N/A	#N/A	20	0
C12	HEX	Short	#N/A	#N/A	#N/A	20	0
C12	TEX615	Converted	#N/A	#N/A	#N/A	20	0
C2	Cy5	Genomic	StdC	29.55	#N/A	20	0
C2	Cy5_5	IPC	StdC	35.71	#N/A	20	0
C2	FAM	Long	StdC	29.2	#N/A	20	0
C2	HEX	Short	StdC	29.28	#N/A	20	0
C2	TEX615	Converted	StdC	25.23	#N/A	20	0
C3	Cy5	Genomic	StdC	29.69	#N/A	20	0
C3	Cy5_5	IPC	StdC	37.05	#N/A	20	0
C3	FAM	Long	StdC	29.57	#N/A	20	0
C3	HEX	Short	StdC	29.07	#N/A	20	0
C3	TEX615	Converted	StdC	25.57	#N/A	20	0
C4	Cy5	Genomic	#N/A	#N/A	#N/A	20	0
C4	Cy5_5	IPC	#N/A	#N/A	#N/A	20	0
C4	FAM	Long	#N/A	#N/A	#N/A	20	0
C4	HEX	Short	#N/A	#N/A	#N/A	20	0
C4	TEX615	Converted	#N/A	#N/A	#N/A	20	0
C5	Cy5	Genomic	#N/A	#N/A	#N/A	20	0
C5	Cy5_5	IPC	#N/A	#N/A	#N/A	20	0
C5	FAM	Long	#N/A	#N/A	#N/A	20	0
C5	HEX	Short	#N/A	#N/A	#N/A	20	0
C5	TEX615	Converted	#N/A	#N/A	#N/A	20	0
C6	Cy5	Genomic	#N/A	#N/A	#N/A	20	0
C6	Cy5_5	IPC	#N/A	#N/A	#N/A	20	0
C6	FAM	Long	#N/A	#N/A	#N/A	20	0
C6	HEX	Short	#N/A	#N/A	#N/A	20	0
C6	TEX615	Converted	#N/A	#N/A	#N/A	20	0
C7	Cy5	Genomic	#N/A	#N/A	#N/A	20	0
C7	Cy5_5	IPC	#N/A	#N/A	#N/A	20	0
C7	FAM	Long	#N/A	#N/A	#N/A	20	0
C7	HEX	Short	#N/A	#N/A	#N/A	20	0
C7	TEX615	Converted	#N/A	#N/A	#N/A	20	0
C8	Cy5	Genomic	#N/A	#N/A	#N/A	20	0
C8	Cy5_5	IPC	#N/A	#N/A	#N/A	20	0
C8	FAM	Long	#N/A	#N/A	#N/A	20	0
C8	HEX	Short	#N/A	#N/A	#N/A	20	0
C8	TEX615	Converted	#N/A	#N/A	#N/A	20	0
C9	Cy5	Genomic	#N/A	#N/A	#N/A	20	0
C9	Cy5_5	IPC	#N/A	#N/A	#N/A	20	0
C9	FAM	Long	#N/A	#N/A	#N/A	20	0
C9	HEX	Short	#N/A	#N/A	#N/A	20	0
C9	TEX615	Converted	#N/A	#N/A	#N/A	20	0
D1	Cy5	Genomic	StdD	31.7	#N/A	20	0
D1	Cy5_5	IPC	StdD	40.36	#N/A	20	0
D1	FAM	Long	StdD	31.36	#N/A	20	0
D1	HEX	Short	StdD	30.61	#N/A	20	0
D1	TEX615	Converted	StdD	26.99	#N/A	20	0
D10	Cy5	Genomic	#N/A	#N/A	#N/A	20	0
D10	Cy5_5	IPC	#N/A	#N/A	#N/A	20	0
D10	FAM	Long	#N/A	#N/A	#N/A	20	0
D10	HEX	Short	#N/A	#N/A	#N/A	20	0
D10	TEX615	Converted	#N/A	#N/A	#N/A	20	0
D11	Cy5	Genomic	#N/A	#N/A	#N/A	20	0
D11	Cy5_5	IPC	#N/A	#N/A	#N/A	20	0
D11	FAM	Long	#N/A	#N/A	#N/A	20	0
D11	HEX	Short	#N/A	#N/A	#N/A	20	0
D11	TEX615	Converted	#N/A	#N/A	#N/A	20	0
D12	Cy5	Genomic	#N/A	#N/A	#N/A	20	0
D12	Cy5_5	IPC	#N/A	#N/A	#N/A	20	0
D12	FAM	Long	#N/A	#N/A	#N/A	20	0
D12	HEX	Short	#N/A	#N/A	#N/A	20	0
D12	TEX615	Converted	#N/A	#N/A	#N/A	20	0
D2	Cy5	Genomic	StdD	31.52	#N/A	20	0
D2	Cy5_5	IPC	StdD	58.25	#N/A	20	0
D2	FAM	Long	StdD	31.77	#N/A	20	0
D2	HEX	Short	StdD	31.59	#N/A	20	0
D2	TEX615	Converted	StdD	27.22	#N/A	20	0
D3	Cy5	Genomic	StdD	32.17	#N/A	20	0
D3	Cy5_5	IPC	StdD	-116.95	#N/A	20	0
D3	FAM	Long	StdD	32.29	#N/A	20	0
D3	HEX	Short	StdD	31.01	#N/A	20	0
D3	TEX615	Converted	StdD	27.66	#N/A	20	0
D4	Cy5	Genomic	#N/A	#N/A	#N/A	20	0
D4	Cy5_5	IPC	#N/A	#N/A	#N/A	20	0
D4	FAM	Long	#N/A	#N/A	#N/A	20	0
D4	HEX	Short	#N/A	#N/A	#N/A	20	0
D4	TEX615	Converted	#N/A	#N/A	#N/A	20	0
D5	Cy5	Genomic	#N/A	#N/A	#N/A	20	0
D5	Cy5_5	IPC	#N/A	#N/A	#N/A	20	0
D5	FAM	Long	#N/A	#N/A	#N/A	20	0
D5	HEX	Short	#N/A	#N/A	#N/A	20	0
D5	TEX615	Converted	#N/A	#N/A	#N/A	20	0
D6	Cy5	Genomic	#N/A	#N/A	#N/A	20	0
D6	Cy5_5	IPC	#N/A	#N/A	#N/A	20	0
D6	FAM	Long	#N/A	#N/A	#N/A	20	0
D6	HEX	Short	#N/A	#N/A	#N/A	20	0
D6	TEX615	Converted	#N/A	#N/A	#N/A	20	0
D7	Cy5	Genomic	#N/A	#N/A	#N/A	20	0
D7	Cy5_5	IPC	#N/A	#N/A	#N/A	20	0
D7	FAM	Long	#N/A	#N/A	#N/A	20	0
D7	HEX	Short	#N/A	#N/A	#N/A	20	0
D7	TEX615	Converted	#N/A	#N/A	#N/A	20	0
D8	Cy5	Genomic	#N/A	#N/A	#N/A	20	0
D8	Cy5_5	IPC	#N/A	#N/A	#N/A	20	0
D8	FAM	Long	#N/A	#N/A	#N/A	20	0
D8	HEX	Short	#N/A	#N/A	#N/A	20	0
D8	TEX615	Converted	#N/A	#N/A	#N/A	20	0
D9	Cy5	Genomic	#N/A	#N/A	#N/A	20	0
D9	Cy5_5	IPC	#N/A	#N/A	#N/A	20	0
D9	FAM	Long	#N/A	#N/A	#N/A	20	0
D9	HEX	Short	#N/A	#N/A	#N/A	20	0
D9	TEX615	Converted	#N/A	#N/A	#N/A	20	0
E1	Cy5	Genomic	StdE	33.12	#N/A	20	0
E1	Cy5_5	IPC	StdE	46.91	#N/A	20	0
E1	FAM	Long	StdE	33.39	#N/A	20	0
E1	HEX	Short	StdE	33.22	#N/A	20	0
E1	TEX615	Converted	StdE	29.3	#N/A	20	0
E10	Cy5	Genomic	#N/A	#N/A	#N/A	20	0
E10	Cy5_5	IPC	#N/A	#N/A	#N/A	20	0
E10	FAM	Long	#N/A	#N/A	#N/A	20	0
E10	HEX	Short	#N/A	#N/A	#N/A	20	0
E10	TEX615	Converted	#N/A	#N/A	#N/A	20	0
E11	Cy5	Genomic	#N/A	#N/A	#N/A	20	0
E11	Cy5_5	IPC	#N/A	#N/A	#N/A	20	0
E11	FAM	Long	#N/A	#N/A	#N/A	20	0
E11	HEX	Short	#N/A	#N/A	#N/A	20	0
E11	TEX615	Converted	#N/A	#N/A	#N/A	20	0
E12	Cy5	Genomic	#N/A	#N/A	#N/A	20	0
E12	Cy5_5	IPC	#N/A	#N/A	#N/A	20	0
E12	FAM	Long	#N/A	#N/A	#N/A	20	0
E12	HEX	Short	#N/A	#N/A	#N/A	20	0
E12	TEX615	Converted	#N/A	#N/A	#N/A	20	0
E2	Cy5	Genomic	StdE	33.04	#N/A	20	0
E2	Cy5_5	IPC	StdE	33.82	#N/A	20	0
E2	FAM	Long	StdE	33.54	#N/A	20	0
E2	HEX	Short	StdE	33.36	#N/A	20	0
E2	TEX615	Converted	StdE	29.15	#N/A	20	0
E3	Cy5	Genomic	StdE	32.75	#N/A	20	0
E3	Cy5_5	IPC	StdE	90.94	#N/A	20	0
E3	FAM	Long	StdE	32.8	#N/A	20	0
E3	HEX	Short	StdE	32.3	#N/A	20	0
E3	TEX615	Converted	StdE	28.94	#N/A	20	0
E4	Cy5	Genomic	#N/A	#N/A	#N/A	20	0
E4	Cy5_5	IPC	#N/A	#N/A	#N/A	20	0
E4	FAM	Long	#N/A	#N/A	#N/A	20	0
E4	HEX	Short	#N/A	#N/A	#N/A	20	0
E4	TEX615	Converted	#N/A	#N/A	#N/A	20	0
E5	Cy5	Genomic	#N/A	#N/A	#N/A	20	0
E5	Cy5_5	IPC	#N/A	#N/A	#N/A	20	0
E5	FAM	Long	#N/A	#N/A	#N/A	20	0
E5	HEX	Short	#N/A	#N/A	#N/A	20	0
E5	TEX615	Converted	#N/A	#N/A	#N/A	20	0
E6	Cy5	Genomic	#N/A	#N/A	#N/A	20	0
E6	Cy5_5	IPC	#N/A	#N/A	#N/A	20	0
E6	FAM	Long	#N/A	#N/A	#N/A	20	0
E6	HEX	Short	#N/A	#N/A	#N/A	20	0
E6	TEX615	Converted	#N/A	#N/A	#N/A	20	0
E7	Cy5	Genomic	#N/A	#N/A	#N/A	20	0
E7	Cy5_5	IPC	#N/A	#N/A	#N/A	20	0
E7	FAM	Long	#N/A	#N/A	#N/A	20	0
E7	HEX	Short	#N/A	#N/A	#N/A	20	0
E7	TEX615	Converted	#N/A	#N/A	#N/A	20	0
E8	Cy5	Genomic	#N/A	#N/A	#N/A	20	0
E8	Cy5_5	IPC	#N/A	#N/A	#N/A	20	0
E8	FAM	Long	#N/A	#N/A	#N/A	20	0
E8	HEX	Short	#N/A	#N/A	#N/A	20	0
E8	TEX615	Converted	#N/A	#N/A	#N/A	20	0
E9	Cy5	Genomic	#N/A	#N/A	#N/A	20	0
E9	Cy5_5	IPC	#N/A	#N/A	#N/A	20	0
E9	FAM	Long	#N/A	#N/A	#N/A	20	0
E9	HEX	Short	#N/A	#N/A	#N/A	20	0
E9	TEX615	Converted	#N/A	#N/A	#N/A	20	0
F1	Cy5	Genomic	StdF	#N/A	#N/A	20	0
F1	Cy5_5	IPC	StdF	35.41	#N/A	20	0
F1	FAM	Long	StdF	33.87	#N/A	20	0
F1	HEX	Short	StdF	33.27	#N/A	20	0
F1	TEX615	Converted	StdF	30.51	#N/A	20	0
F10	Cy5	Genomic	#N/A	#N/A	#N/A	20	0
F10	Cy5_5	IPC	#N/A	#N/A	#N/A	20	0
F10	FAM	Long	#N/A	#N/A	#N/A	20	0
F10	HEX	Short	#N/A	#N/A	#N/A	20	0
F10	TEX615	Converted	#N/A	#N/A	#N/A	20	0
F11	Cy5	Genomic	#N/A	#N/A	#N/A	20	0
F11	Cy5_5	IPC	#N/A	#N/A	#N/A	20	0
F11	FAM	Long	#N/A	#N/A	#N/A	20	0
F11	HEX	Short	#N/A	#N/A	#N/A	20	0
F11	TEX615	Converted	#N/A	#N/A	#N/A	20	0
F12	Cy5	Genomic	#N/A	#N/A	#N/A	20	0
F12	Cy5_5	IPC	#N/A	#N/A	#N/A	20	0
F12	FAM	Long	#N/A	#N/A	#N/A	20	0
F12	HEX	Short	#N/A	#N/A	#N/A	20	0
F12	TEX615	Converted	#N/A	#N/A	#N/A	20	0
F2	Cy5	Genomic	StdF	34.08	#N/A	20	0
F2	Cy5_5	IPC	StdF	35.28	#N/A	20	0
F2	FAM	Long	StdF	#N/A	#N/A	20	0
F2	HEX	Short	StdF	33.85	#N/A	20	0
F2	TEX615	Converted	StdF	29.99	#N/A	20	0
F3	Cy5	Genomic	StdF	34.49	#N/A	20	0
F3	Cy5_5	IPC	StdF	-39.73	#N/A	20	0
F3	FAM	Long	StdF	#N/A	#N/A	20	0
F3	HEX	Short	StdF	#N/A	#N/A	20	0
F3	TEX615	Converted	StdF	30.43	#N/A	20	0
F4	Cy5	Genomic	#N/A	#N/A	#N/A	20	0
F4	Cy5_5	IPC	#N/A	#N/A	#N/A	20	0
F4	FAM	Long	#N/A	#N/A	#N/A	20	0
F4	HEX	Short	#N/A	#N/A	#N/A	20	0
F4	TEX615	Converted	#N/A	#N/A	#N/A	20	0
F5	Cy5	Genomic	#N/A	#N/A	#N/A	20	0
F5	Cy5_5	IPC	#N/A	#N/A	#N/A	20	0
F5	FAM	Long	#N/A	#N/A	#N/A	20	0
F5	HEX	Short	#N/A	#N/A	#N/A	20	0
F5	TEX615	Converted	#N/A	#N/A	#N/A	20	0
F6	Cy5	Genomic	#N/A	#N/A	#N/A	20	0
F6	Cy5_5	IPC	#N/A	#N/A	#N/A	20	0
F6	FAM	Long	#N/A	#N/A	#N/A	20	0
F6	HEX	Short	#N/A	#N/A	#N/A	20	0
F6	TEX615	Converted	#N/A	#N/A	#N/A	20	0
F7	Cy5	Genomic	#N/A	#N/A	#N/A	20	0
F7	Cy5_5	IPC	#N/A	#N/A	#N/A	20	0
F7	FAM	Long	#N/A	#N/A	#N/A	20	0
F7	HEX	Short	#N/A	#N/A	#N/A	20	0
F7	TEX615	Converted	#N/A	#N/A	#N/A	20	0
F8	Cy5	Genomic	#N/A	#N/A	#N/A	20	0
F8	Cy5_5	IPC	#N/A	#N/A	#N/A	20	0
F8	FAM	Long	#N/A	#N/A	#N/A	20	0
F8	HEX	Short	#N/A	#N/A	#N/A	20	0
F8	TEX615	Converted	#N/A	#N/A	#N/A	20	0
F9	Cy5	Genomic	#N/A	#N/A	#N/A	20	0
F9	Cy5_5	IPC	#N/A	#N/A	#N/A	20	0
F9	FAM	Long	#N/A	#N/A	#N/A	20	0
F9	HEX	Short	#N/A	#N/A	#N/A	20	0
F9	TEX615	Converted	#N/A	#N/A	#N/A	20	0
G1	Cy5	Genomic	1Y	28.87	100	20	0
G1	Cy5_5	IPC	1Y	39.24	100	20	0
G1	FAM	Long	1Y	27.03	100	20	0
G1	HEX	Short	1Y	26.03	100	20	0
G1	TEX615	Converted	1Y	24.46	100	20	0
G10	Cy5	Genomic	#N/A	#N/A	#N/A	20	0
G10	Cy5_5	IPC	#N/A	#N/A	#N/A	20	0
G10	FAM	Long	#N/A	#N/A	#N/A	20	0
G10	HEX	Short	#N/A	#N/A	#N/A	20	0
G10	TEX615	Converted	#N/A	#N/A	#N/A	20	0
G11	Cy5	Genomic	#N/A	#N/A	#N/A	20	0
G11	Cy5_5	IPC	#N/A	#N/A	#N/A	20	0
G11	FAM	Long	#N/A	#N/A	#N/A	20	0
G11	HEX	Short	#N/A	#N/A	#N/A	20	0
G11	TEX615	Converted	#N/A	#N/A	#N/A	20	0
G12	Cy5	Genomic	#N/A	#N/A	#N/A	20	0
G12	Cy5_5	IPC	#N/A	#N/A	#N/A	20	0
G12	FAM	Long	#N/A	#N/A	#N/A	20	0
G12	HEX	Short	#N/A	#N/A	#N/A	20	0
G12	TEX615	Converted	#N/A	#N/A	#N/A	20	0
G2	Cy5	Genomic	2Y	28.15	100	20	0
G2	Cy5_5	IPC	2Y	43.46	100	20	0
G2	FAM	Long	2Y	26.7	100	20	0
G2	HEX	Short	2Y	25.89	100	20	0
G2	TEX615	Converted	2Y	23.99	100	20	0
G3	Cy5	Genomic	3Y	28.75	100	20	0
G3	Cy5_5	IPC	3Y	37.72	100	20	0
G3	FAM	Long	3Y	27.54	100	20	0
G3	HEX	Short	3Y	26.23	100	20	0
G3	TEX615	Converted	3Y	23.94	100	20	0
G4	Cy5	Genomic	#N/A	#N/A	#N/A	20	0
G4	Cy5_5	IPC	#N/A	#N/A	#N/A	20	0
G4	FAM	Long	#N/A	#N/A	#N/A	20	0
G4	HEX	Short	#N/A	#N/A	#N/A	20	0
G4	TEX615	Converted	#N/A	#N/A	#N/A	20	0
G5	Cy5	Genomic	#N/A	#N/A	#N/A	20	0
G5	Cy5_5	IPC	#N/A	#N/A	#N/A	20	0
G5	FAM	Long	#N/A	#N/A	#N/A	20	0
G5	HEX	Short	#N/A	#N/A	#N/A	20	0
G5	TEX615	Converted	#N/A	#N/A	#N/A	20	0
G6	Cy5	Genomic	#N/A	#N/A	#N/A	20	0
G6	Cy5_5	IPC	#N/A	#N/A	#N/A	20	0
G6	FAM	Long	#N/A	#N/A	#N/A	20	0
G6	HEX	Short	#N/A	#N/A	#N/A	20	0
G6	TEX615	Converted	#N/A	#N/A	#N/A	20	0
G7	Cy5	Genomic	#N/A	#N/A	#N/A	20	0
G7	Cy5_5	IPC	#N/A	#N/A	#N/A	20	0
G7	FAM	Long	#N/A	#N/A	#N/A	20	0
G7	HEX	Short	#N/A	#N/A	#N/A	20	0
G7	TEX615	Converted	#N/A	#N/A	#N/A	20	0
G8	Cy5	Genomic	#N/A	#N/A	#N/A	20	0
G8	Cy5_5	IPC	#N/A	#N/A	#N/A	20	0
G8	FAM	Long	#N/A	#N/A	#N/A	20	0
G8	HEX	Short	#N/A	#N/A	#N/A	20	0
G8	TEX615	Converted	#N/A	#N/A	#N/A	20	0
G9	Cy5	Genomic	#N/A	#N/A	#N/A	20	0
G9	Cy5_5	IPC	#N/A	#N/A	#N/A	20	0
G9	FAM	Long	#N/A	#N/A	#N/A	20	0
G9	HEX	Short	#N/A	#N/A	#N/A	20	0
G9	TEX615	Converted	#N/A	#N/A	#N/A	20	0
H1	Cy5	Genomic	1Y	29.86	100	20	0
H1	Cy5_5	IPC	1Y	34.18	100	20	0
H1	FAM	Long	1Y	27.13	100	20	0
H1	HEX	Short	1Y	26.19	100	20	0
H1	TEX615	Converted	1Y	26.14	100	20	0
H10	Cy5	Genomic	#N/A	#N/A	#N/A	20	0
H10	Cy5_5	IPC	#N/A	#N/A	#N/A	20	0
H10	FAM	Long	#N/A	#N/A	#N/A	20	0
H10	HEX	Short	#N/A	#N/A	#N/A	20	0
H10	TEX615	Converted	#N/A	#N/A	#N/A	20	0
H11	Cy5	Genomic	#N/A	#N/A	#N/A	20	0
H11	Cy5_5	IPC	#N/A	#N/A	#N/A	20	0
H11	FAM	Long	#N/A	#N/A	#N/A	20	0
H11	HEX	Short	#N/A	#N/A	#N/A	20	0
H11	TEX615	Converted	#N/A	#N/A	#N/A	20	0
H12	Cy5	Genomic	#N/A	#N/A	#N/A	20	0
H12	Cy5_5	IPC	#N/A	#N/A	#N/A	20	0
H12	FAM	Long	#N/A	#N/A	#N/A	20	0
H12	HEX	Short	#N/A	#N/A	#N/A	20	0
H12	TEX615	Converted	#N/A	#N/A	#N/A	20	0
H2	Cy5	Genomic	2Y	28.51	100	20	0
H2	Cy5_5	IPC	2Y	33.93	100	20	0
H2	FAM	Long	2Y	26.98	100	20	0
H2	HEX	Short	2Y	25.95	100	20	0
H2	TEX615	Converted	2Y	24.43	100	20	0
H3	Cy5	Genomic	3Y	28.89	100	20	0
H3	Cy5_5	IPC	3Y	36.44	100	20	0
H3	FAM	Long	3Y	27.3	100	20	0
H3	HEX	Short	3Y	26.27	100	20	0
H3	TEX615	Converted	3Y	24.05	100	20	0
H4	Cy5	Genomic	#N/A	#N/A	#N/A	20	0
H4	Cy5_5	IPC	#N/A	#N/A	#N/A	20	0
H4	FAM	Long	#N/A	#N/A	#N/A	20	0
H4	HEX	Short	#N/A	#N/A	#N/A	20	0
H4	TEX615	Converted	#N/A	#N/A	#N/A	20	0
H5	Cy5	Genomic	#N/A	#N/A	#N/A	20	0
H5	Cy5_5	IPC	#N/A	#N/A	#N/A	20	0
H5	FAM	Long	#N/A	#N/A	#N/A	20	0
H5	HEX	Short	#N/A	#N/A	#N/A	20	0
H5	TEX615	Converted	#N/A	#N/A	#N/A	20	0
H6	Cy5	Genomic	#N/A	#N/A	#N/A	20	0
H6	Cy5_5	IPC	#N/A	#N/A	#N/A	20	0
H6	FAM	Long	#N/A	#N/A	#N/A	20	0
H6	HEX	Short	#N/A	#N/A	#N/A	20	0
H6	TEX615	Converted	#N/A	#N/A	#N/A	20	0
H7	Cy5	Genomic	#N/A	#N/A	#N/A	20	0
H7	Cy5_5	IPC	#N/A	#N/A	#N/A	20	0
H7	FAM	Long	#N/A	#N/A	#N/A	20	0
H7	HEX	Short	#N/A	#N/A	#N/A	20	0
H7	TEX615	Converted	#N/A	#N/A	#N/A	20	0
H8	Cy5	Genomic	#N/A	#N/A	#N/A	20	0
H8	Cy5_5	IPC	#N/A	#N/A	#N/A	20	0
H8	FAM	Long	#N/A	#N/A	#N/A	20	0
H8	HEX	Short	#N/A	#N/A	#N/A	20	0
H8	TEX615	Converted	#N/A	#N/A	#N/A	20	0
H9	Cy5	Genomic	#N/A	#N/A	#N/A	20	0
H9	Cy5_5	IPC	#N/A	#N/A	#N/A	20	0
H9	FAM	Long	#N/A	#N/A	#N/A	20	0
H9	HEX	Short	#N/A	#N/A	#N/A	20	0
H9	TEX615	Converted	#N/A	#N/A	#N/A	20	0

## Sheet: EC_1
Well	Fluor	Target	Sample	Cq	DNA_input_ng	Elution_volume_ul	excluded
A1	Cy5	Genomic	StdA	25.81	#N/A	20	0
A1	Cy5_5	IPC	StdA	8.54	#N/A	20	0
A1	FAM	Long	StdA	25	#N/A	20	0
A1	HEX	Short	StdA	26.47	#N/A	20	0
A1	TEX615	Converted	StdA	21.76	#N/A	20	0
A10	Cy5	Genomic	SHS2_100	30.54	100	20	0
A10	Cy5_5	IPC	SHS2_100	45.02	100	20	0
A10	FAM	Long	SHS2_100	29.21	100	20	0
A10	HEX	Short	SHS2_100	29.3	100	20	0
A10	TEX615	Converted	SHS2_100	24.86	100	20	0
A11	Cy5	Genomic	SHS3_100	30.39	100	20	0
A11	Cy5_5	IPC	SHS3_100	53.88	100	20	0
A11	FAM	Long	SHS3_100	29.37	100	20	0
A11	HEX	Short	SHS3_100	29.38	100	20	0
A11	TEX615	Converted	SHS3_100	24.84	100	20	0
A12	Cy5	Genomic	SHS3_100	30.42	100	20	0
A12	Cy5_5	IPC	SHS3_100	14.23	100	20	0
A12	FAM	Long	SHS3_100	29.25	100	20	0
A12	HEX	Short	SHS3_100	29.36	100	20	0
A12	TEX615	Converted	SHS3_100	25.15	100	20	0
A2	Cy5	Genomic	StdA	25.86	#N/A	20	0
A2	Cy5_5	IPC	StdA	27.9	#N/A	20	0
A2	FAM	Long	StdA	24.59	#N/A	20	0
A2	HEX	Short	StdA	26.62	#N/A	20	0
A2	TEX615	Converted	StdA	21.62	#N/A	20	0
A3	Cy5	Genomic	S1_100	31.12	100	20	0
A3	Cy5_5	IPC	S1_100	17.82	100	20	0
A3	FAM	Long	S1_100	29.36	100	20	0
A3	HEX	Short	S1_100	29.75	100	20	0
A3	TEX615	Converted	S1_100	25.23	100	20	0
A4	Cy5	Genomic	S1_100	31.3	100	20	0
A4	Cy5_5	IPC	S1_100	-6.42	100	20	0
A4	FAM	Long	S1_100	29.52	100	20	0
A4	HEX	Short	S1_100	29.61	100	20	0
A4	TEX615	Converted	S1_100	25.38	100	20	0
A5	Cy5	Genomic	SHS1_100	30.68	100	20	0
A5	Cy5_5	IPC	SHS1_100	17.5	100	20	0
A5	FAM	Long	SHS1_100	29.39	100	20	0
A5	HEX	Short	SHS1_100	29.63	100	20	0
A5	TEX615	Converted	SHS1_100	25.26	100	20	0
A6	Cy5	Genomic	SHS1_100	30.67	100	20	0
A6	Cy5_5	IPC	SHS1_100	71.89	100	20	0
A6	FAM	Long	SHS1_100	29.07	100	20	0
A6	HEX	Short	SHS1_100	29.51	100	20	0
A6	TEX615	Converted	SHS1_100	25.27	100	20	0
A7	Cy5	Genomic	SHS2_100	29.99	100	20	0
A7	Cy5_5	IPC	SHS2_100	49.72	100	20	0
A7	FAM	Long	SHS2_100	29.05	100	20	0
A7	HEX	Short	SHS2_100	29.37	100	20	0
A7	TEX615	Converted	SHS2_100	24.68	100	20	0
A8	Cy5	Genomic	SHS2_100	30.17	100	20	0
A8	Cy5_5	IPC	SHS2_100	34.74	100	20	0
A8	FAM	Long	SHS2_100	29.4	100	20	0
A8	HEX	Short	SHS2_100	29.22	100	20	0
A8	TEX615	Converted	SHS2_100	24.61	100	20	0
A9	Cy5	Genomic	SHS2_100	30.51	100	20	0
A9	Cy5_5	IPC	SHS2_100	-408.9	100	20	0
A9	FAM	Long	SHS2_100	29.06	100	20	0
A9	HEX	Short	SHS2_100	29.22	100	20	0
A9	TEX615	Converted	SHS2_100	24.68	100	20	0
B1	Cy5	Genomic	StdB	27.3	#N/A	20	0
B1	Cy5_5	IPC	StdB	28.55	#N/A	20	0
B1	FAM	Long	StdB	26.43	#N/A	20	0
B1	HEX	Short	StdB	28.24	#N/A	20	0
B1	TEX615	Converted	StdB	23.24	#N/A	20	0
B10	Cy5	Genomic	SHS2_20	32.59	20	20	0
B10	Cy5_5	IPC	SHS2_20	5.5	20	20	0
B10	FAM	Long	SHS2_20	32.41	20	20	0
B10	HEX	Short	SHS2_20	33.51	20	20	0
B10	TEX615	Converted	SHS2_20	28.29	20	20	0
B11	Cy5	Genomic	SHS3_20	32.82	20	20	0
B11	Cy5_5	IPC	SHS3_20	28.73	20	20	0
B11	FAM	Long	SHS3_20	#N/A	20	20	0
B11	HEX	Short	SHS3_20	32.33	20	20	0
B11	TEX615	Converted	SHS3_20	27.97	20	20	0
B12	Cy5	Genomic	SHS3_20	32.94	20	20	0
B12	Cy5_5	IPC	SHS3_20	41.61	20	20	0
B12	FAM	Long	SHS3_20	33.16	20	20	0
B12	HEX	Short	SHS3_20	32.4	20	20	0
B12	TEX615	Converted	SHS3_20	28.32	20	20	0
B2	Cy5	Genomic	StdB	27.42	#N/A	20	0
B2	Cy5_5	IPC	StdB	-123.6	#N/A	20	0
B2	FAM	Long	StdB	26.37	#N/A	20	0
B2	HEX	Short	StdB	28.12	#N/A	20	0
B2	TEX615	Converted	StdB	23.11	#N/A	20	0
B3	Cy5	Genomic	SHS1_20	32.43	20	20	0
B3	Cy5_5	IPC	SHS1_20	30.46	20	20	0
B3	FAM	Long	SHS1_20	32.89	20	20	0
B3	HEX	Short	SHS1_20	32.84	20	20	0
B3	TEX615	Converted	SHS1_20	27.68	20	20	0
B4	Cy5	Genomic	SHS1_20	32.85	20	20	0
B4	Cy5_5	IPC	SHS1_20	27.48	20	20	0
B4	FAM	Long	SHS1_20	32.5	20	20	0
B4	HEX	Short	SHS1_20	32.03	20	20	0
B4	TEX615	Converted	SHS1_20	27.77	20	20	0
B5	Cy5	Genomic	SHS1_20	31.49	20	20	0
B5	Cy5_5	IPC	SHS1_20	32.3	20	20	0
B5	FAM	Long	SHS1_20	#N/A	20	20	0
B5	HEX	Short	SHS1_20	32.4	20	20	0
B5	TEX615	Converted	SHS1_20	28.18	20	20	0
B6	Cy5	Genomic	SHS1_20	31.94	20	20	0
B6	Cy5_5	IPC	SHS1_20	57.83	20	20	0
B6	FAM	Long	SHS1_20	#N/A	20	20	0
B6	HEX	Short	SHS1_20	32.3	20	20	0
B6	TEX615	Converted	SHS1_20	28.2	20	20	0
B7	Cy5	Genomic	SHS2_20	31.24	20	20	0
B7	Cy5_5	IPC	SHS2_20	-23.32	20	20	0
B7	FAM	Long	SHS2_20	33.45	20	20	0
B7	HEX	Short	SHS2_20	32.07	20	20	0
B7	TEX615	Converted	SHS2_20	27.61	20	20	0
B8	Cy5	Genomic	SHS2_20	31.47	20	20	0
B8	Cy5_5	IPC	SHS2_20	-15.84	20	20	0
B8	FAM	Long	SHS2_20	32.18	20	20	0
B8	HEX	Short	SHS2_20	32.15	20	20	0
B8	TEX615	Converted	SHS2_20	27.34	20	20	0
B9	Cy5	Genomic	SHS2_20	32.43	20	20	0
B9	Cy5_5	IPC	SHS2_20	42.57	20	20	0
B9	FAM	Long	SHS2_20	34.07	20	20	0
B9	HEX	Short	SHS2_20	32.83	20	20	0
B9	TEX615	Converted	SHS2_20	28.2	20	20	0
C1	Cy5	Genomic	StdC	28.91	#N/A	20	0
C1	Cy5_5	IPC	StdC	29.6	#N/A	20	0
C1	FAM	Long	StdC	28.12	#N/A	20	0
C1	HEX	Short	StdC	29.72	#N/A	20	0
C1	TEX615	Converted	StdC	24.71	#N/A	20	0
C10	Cy5	Genomic	SHS2_10	33.64	10	20	0
C10	Cy5_5	IPC	SHS2_10	13.86	10	20	0
C10	FAM	Long	SHS2_10	#N/A	10	20	0
C10	HEX	Short	SHS2_10	32.86	10	20	0
C10	TEX615	Converted	SHS2_10	29.31	10	20	0
C11	Cy5	Genomic	SHS3_10	32.03	10	20	0
C11	Cy5_5	IPC	SHS3_10	132.22	10	20	0
C11	FAM	Long	SHS3_10	#N/A	10	20	0
C11	HEX	Short	SHS3_10	32.69	10	20	0
C11	TEX615	Converted	SHS3_10	28.6	10	20	0
C12	Cy5	Genomic	SHS3_10	31.93	10	20	0
C12	Cy5_5	IPC	SHS3_10	314.16	10	20	0
C12	FAM	Long	SHS3_10	#N/A	10	20	0
C12	HEX	Short	SHS3_10	32.52	10	20	0
C12	TEX615	Converted	SHS3_10	29.23	10	20	0
C2	Cy5	Genomic	StdC	29.06	#N/A	20	0
C2	Cy5_5	IPC	StdC	28.62	#N/A	20	0
C2	FAM	Long	StdC	28.09	#N/A	20	0
C2	HEX	Short	StdC	29.56	#N/A	20	0
C2	TEX615	Converted	StdC	24.69	#N/A	20	0
C3	Cy5	Genomic	SHS1_10	32.76	10	20	0
C3	Cy5_5	IPC	SHS1_10	1.32	10	20	0
C3	FAM	Long	SHS1_10	34.82	10	20	0
C3	HEX	Short	SHS1_10	33.07	10	20	0
C3	TEX615	Converted	SHS1_10	28.49	10	20	0
C4	Cy5	Genomic	SHS1_10	32.73	10	20	0
C4	Cy5_5	IPC	SHS1_10	35.3	10	20	0
C4	FAM	Long	SHS1_10	33.04	10	20	0
C4	HEX	Short	SHS1_10	33.03	10	20	0
C4	TEX615	Converted	SHS1_10	28.63	10	20	0
C5	Cy5	Genomic	SHS1_10	33.15	10	20	0
C5	Cy5_5	IPC	SHS1_10	56.14	10	20	0
C5	FAM	Long	SHS1_10	#N/A	10	20	0
C5	HEX	Short	SHS1_10	32.93	10	20	0
C5	TEX615	Converted	SHS1_10	28.34	10	20	0
C6	Cy5	Genomic	SHS1_10	32.26	10	20	0
C6	Cy5_5	IPC	SHS1_10	57.92	10	20	0
C6	FAM	Long	SHS1_10	33.23	10	20	0
C6	HEX	Short	SHS1_10	32.66	10	20	0
C6	TEX615	Converted	SHS1_10	28.51	10	20	0
C7	Cy5	Genomic	SHS2_10	32.56	10	20	0
C7	Cy5_5	IPC	SHS2_10	35.53	10	20	0
C7	FAM	Long	SHS2_10	#N/A	10	20	0
C7	HEX	Short	SHS2_10	32.33	10	20	0
C7	TEX615	Converted	SHS2_10	28.84	10	20	0
C8	Cy5	Genomic	SHS2_10	32.26	10	20	0
C8	Cy5_5	IPC	SHS2_10	25.34	10	20	0
C8	FAM	Long	SHS2_10	34.83	10	20	0
C8	HEX	Short	SHS2_10	33.12	10	20	0
C8	TEX615	Converted	SHS2_10	29.01	10	20	0
C9	Cy5	Genomic	SHS2_10	33.13	10	20	0
C9	Cy5_5	IPC	SHS2_10	20.4	10	20	0
C9	FAM	Long	SHS2_10	#N/A	10	20	0
C9	HEX	Short	SHS2_10	33.55	10	20	0
C9	TEX615	Converted	SHS2_10	29.28	10	20	0
D1	Cy5	Genomic	StdD	30.36	#N/A	20	0
D1	Cy5_5	IPC	StdD	30.27	#N/A	20	0
D1	FAM	Long	StdD	29.76	#N/A	20	0
D1	HEX	Short	StdD	31.26	#N/A	20	0
D1	TEX615	Converted	StdD	26.5	#N/A	20	0
D10	Cy5	Genomic	SHS2_5	32.55	5	20	0
D10	Cy5_5	IPC	SHS2_5	30.56	5	20	0
D10	FAM	Long	SHS2_5	#N/A	5	20	0
D10	HEX	Short	SHS2_5	33.19	5	20	0
D10	TEX615	Converted	SHS2_5	30.71	5	20	0
D11	Cy5	Genomic	SHS3_5	32.01	5	20	0
D11	Cy5_5	IPC	SHS3_5	94.87	5	20	0
D11	FAM	Long	SHS3_5	#N/A	5	20	0
D11	HEX	Short	SHS3_5	34.41	5	20	0
D11	TEX615	Converted	SHS3_5	29.76	5	20	0
D12	Cy5	Genomic	SHS3_5	31.88	5	20	0
D12	Cy5_5	IPC	SHS3_5	17.8	5	20	0
D12	FAM	Long	SHS3_5	#N/A	5	20	0
D12	HEX	Short	SHS3_5	#N/A	5	20	0
D12	TEX615	Converted	SHS3_5	30.19	5	20	0
D2	Cy5	Genomic	StdD	30.07	#N/A	20	0
D2	Cy5_5	IPC	StdD	30.42	#N/A	20	0
D2	FAM	Long	StdD	29.28	#N/A	20	0
D2	HEX	Short	StdD	31.52	#N/A	20	0
D2	TEX615	Converted	StdD	26.21	#N/A	20	0
D3	Cy5	Genomic	SHS1_5	32.95	5	20	0
D3	Cy5_5	IPC	SHS1_5	96.08	5	20	0
D3	FAM	Long	SHS1_5	#N/A	5	20	0
D3	HEX	Short	SHS1_5	33.29	5	20	0
D3	TEX615	Converted	SHS1_5	29.21	5	20	0
D4	Cy5	Genomic	SHS1_5	32.52	5	20	0
D4	Cy5_5	IPC	SHS1_5	40.68	5	20	0
D4	FAM	Long	SHS1_5	#N/A	5	20	0
D4	HEX	Short	SHS1_5	32.54	5	20	0
D4	TEX615	Converted	SHS1_5	29.32	5	20	0
D5	Cy5	Genomic	SHS1_5	31.92	5	20	0
D5	Cy5_5	IPC	SHS1_5	11.17	5	20	0
D5	FAM	Long	SHS1_5	#N/A	5	20	0
D5	HEX	Short	SHS1_5	32.92	5	20	0
D5	TEX615	Converted	SHS1_5	29.65	5	20	0
D6	Cy5	Genomic	SHS1_5	31.6	5	20	0
D6	Cy5_5	IPC	SHS1_5	27.22	5	20	0
D6	FAM	Long	SHS1_5	#N/A	5	20	0
D6	HEX	Short	SHS1_5	32.84	5	20	0
D6	TEX615	Converted	SHS1_5	29.69	5	20	0
D7	Cy5	Genomic	SHS2_5	33.16	5	20	0
D7	Cy5_5	IPC	SHS2_5	45.53	5	20	0
D7	FAM	Long	SHS2_5	#N/A	5	20	0
D7	HEX	Short	SHS2_5	34	5	20	0
D7	TEX615	Converted	SHS2_5	29.84	5	20	0
D8	Cy5	Genomic	SHS2_5	32.75	5	20	0
D8	Cy5_5	IPC	SHS2_5	-133.49	5	20	0
D8	FAM	Long	SHS2_5	#N/A	5	20	0
D8	HEX	Short	SHS2_5	33.17	5	20	0
D8	TEX615	Converted	SHS2_5	29.92	5	20	0
D9	Cy5	Genomic	SHS2_5	32.64	5	20	0
D9	Cy5_5	IPC	SHS2_5	29.26	5	20	0
D9	FAM	Long	SHS2_5	#N/A	5	20	0
D9	HEX	Short	SHS2_5	33.66	5	20	0
D9	TEX615	Converted	SHS2_5	30.72	5	20	0
E1	Cy5	Genomic	StdE	31.86	#N/A	20	0
E1	Cy5_5	IPC	StdE	29.52	#N/A	20	0
E1	FAM	Long	StdE	31.5	#N/A	20	0
E1	HEX	Short	StdE	32.74	#N/A	20	0
E1	TEX615	Converted	StdE	28.01	#N/A	20	0
E10	Cy5	Genomic	SHS2_1	32.78	1	20	0
E10	Cy5_5	IPC	SHS2_1	44.84	1	20	0
E10	FAM	Long	SHS2_1	#N/A	1	20	0
E10	HEX	Short	SHS2_1	#N/A	1	20	0
E10	TEX615	Converted	SHS2_1	32.04	1	20	0
E11	Cy5	Genomic	SHS3_1	33.35	1	20	0
E11	Cy5_5	IPC	SHS3_1	16.97	1	20	0
E11	FAM	Long	SHS3_1	#N/A	1	20	0
E11	HEX	Short	SHS3_1	33.29	1	20	0
E11	TEX615	Converted	SHS3_1	32.37	1	20	0
E12	Cy5	Genomic	SHS3_1	32.66	1	20	0
E12	Cy5_5	IPC	SHS3_1	-142.22	1	20	0
E12	FAM	Long	SHS3_1	#N/A	1	20	0
E12	HEX	Short	SHS3_1	#N/A	1	20	0
E12	TEX615	Converted	SHS3_1	32.67	1	20	0
E2	Cy5	Genomic	StdE	31.8	#N/A	20	0
E2	Cy5_5	IPC	StdE	29.96	#N/A	20	0
E2	FAM	Long	StdE	31.35	#N/A	20	0
E2	HEX	Short	StdE	33.12	#N/A	20	0
E2	TEX615	Converted	StdE	27.76	#N/A	20	0
E3	Cy5	Genomic	SHS1_1	33.5	1	20	0
E3	Cy5_5	IPC	SHS1_1	41.85	1	20	0
E3	FAM	Long	SHS1_1	#N/A	1	20	0
E3	HEX	Short	SHS1_1	#N/A	1	20	0
E3	TEX615	Converted	SHS1_1	31.72	1	20	0
E4	Cy5	Genomic	SHS1_1	33.62	1	20	0
E4	Cy5_5	IPC	SHS1_1	-9.22	1	20	0
E4	FAM	Long	SHS1_1	#N/A	1	20	0
E4	HEX	Short	SHS1_1	34.44	1	20	0
E4	TEX615	Converted	SHS1_1	31.43	1	20	0
E5	Cy5	Genomic	SHS1_1	33.21	1	20	0
E5	Cy5_5	IPC	SHS1_1	79.19	1	20	0
E5	FAM	Long	SHS1_1	#N/A	1	20	0
E5	HEX	Short	SHS1_1	34.25	1	20	0
E5	TEX615	Converted	SHS1_1	32	1	20	0
E6	Cy5	Genomic	SHS1_1	33.03	1	20	0
E6	Cy5_5	IPC	SHS1_1	51.92	1	20	0
E6	FAM	Long	SHS1_1	#N/A	1	20	0
E6	HEX	Short	SHS1_1	#N/A	1	20	0
E6	TEX615	Converted	SHS1_1	32.04	1	20	0
E7	Cy5	Genomic	SHS2_1	32.74	1	20	0
E7	Cy5_5	IPC	SHS2_1	-10.08	1	20	0
E7	FAM	Long	SHS2_1	#N/A	1	20	0
E7	HEX	Short	SHS2_1	34.03	1	20	0
E7	TEX615	Converted	SHS2_1	33.61	1	20	0
E8	Cy5	Genomic	SHS2_1	33.4	1	20	0
E8	Cy5_5	IPC	SHS2_1	49.76	1	20	0
E8	FAM	Long	SHS2_1	#N/A	1	20	0
E8	HEX	Short	SHS2_1	#N/A	1	20	0
E8	TEX615	Converted	SHS2_1	33.06	1	20	0
E9	Cy5	Genomic	SHS2_1	32.68	1	20	0
E9	Cy5_5	IPC	SHS2_1	-17.72	1	20	0
E9	FAM	Long	SHS2_1	#N/A	1	20	0
E9	HEX	Short	SHS2_1	#N/A	1	20	0
E9	TEX615	Converted	SHS2_1	31.89	1	20	0
F1	Cy5	Genomic	StdA	25.76	#N/A	20	0
F1	Cy5_5	IPC	StdA	16.7	#N/A	20	0
F1	FAM	Long	StdA	24.39	#N/A	20	0
F1	HEX	Short	StdA	26.32	#N/A	20	0
F1	TEX615	Converted	StdA	21.46	#N/A	20	0
F10	Cy5	Genomic	SHS2_100	30.92	100	20	0
F10	Cy5_5	IPC	SHS2_100	-39.28	100	20	0
F10	FAM	Long	SHS2_100	28.57	100	20	0
F10	HEX	Short	SHS2_100	29.1	100	20	0
F10	TEX615	Converted	SHS2_100	24.31	100	20	0
F11	Cy5	Genomic	#N/A	#N/A	#N/A	20	0
F11	Cy5_5	IPC	#N/A	#N/A	#N/A	20	0
F11	FAM	Long	#N/A	#N/A	#N/A	20	0
F11	HEX	Short	#N/A	#N/A	#N/A	20	0
F11	TEX615	Converted	#N/A	#N/A	#N/A	20	0
F12	Cy5	Genomic	#N/A	#N/A	#N/A	20	0
F12	Cy5_5	IPC	#N/A	-1020.62	#N/A	20	0
F12	FAM	Long	#N/A	27.52	#N/A	20	0
F12	HEX	Short	#N/A	30.06	#N/A	20	0
F12	TEX615	Converted	#N/A	21.56	#N/A	20	0
F2	Cy5	Genomic	StdD	30.58	#N/A	20	0
F2	Cy5_5	IPC	StdD	-1.69	#N/A	20	0
F2	FAM	Long	StdD	30.08	#N/A	20	0
F2	HEX	Short	StdD	31.23	#N/A	20	0
F2	TEX615	Converted	StdD	25.95	#N/A	20	0
F3	Cy5	Genomic	StdF	#N/A	#N/A	20	0
F3	Cy5_5	IPC	StdF	#N/A	#N/A	20	0
F3	FAM	Long	StdF	#N/A	#N/A	20	0
F3	HEX	Short	StdF	#N/A	#N/A	20	0
F3	TEX615	Converted	StdF	#N/A	#N/A	20	0
F4	Cy5	Genomic	#N/A	#N/A	#N/A	20	0
F4	Cy5_5	IPC	#N/A	#N/A	#N/A	20	0
F4	FAM	Long	#N/A	#N/A	#N/A	20	0
F4	HEX	Short	#N/A	#N/A	#N/A	20	0
F4	TEX615	Converted	#N/A	#N/A	#N/A	20	0
F5	Cy5	Genomic	SHS1_100	32.32	100	20	0
F5	Cy5_5	IPC	SHS1_100	28.35	100	20	0
F5	FAM	Long	SHS1_100	31.56	100	20	0
F5	HEX	Short	SHS1_100	31.59	100	20	0
F5	TEX615	Converted	SHS1_100	26.34	100	20	0
F6	Cy5	Genomic	SHS1_100	31.67	100	20	0
F6	Cy5_5	IPC	SHS1_100	42.12	100	20	0
F6	FAM	Long	SHS1_100	30.63	100	20	0
F6	HEX	Short	SHS1_100	31.37	100	20	0
F6	TEX615	Converted	SHS1_100	26.42	100	20	0
F7	Cy5	Genomic	#N/A	#N/A	#N/A	20	0
F7	Cy5_5	IPC	#N/A	#N/A	#N/A	20	0
F7	FAM	Long	#N/A	#N/A	#N/A	20	0
F7	HEX	Short	#N/A	#N/A	#N/A	20	0
F7	TEX615	Converted	#N/A	#N/A	#N/A	20	0
F8	Cy5	Genomic	#N/A	#N/A	#N/A	20	0
F8	Cy5_5	IPC	#N/A	#N/A	#N/A	20	0
F8	FAM	Long	#N/A	#N/A	#N/A	20	0
F8	HEX	Short	#N/A	#N/A	#N/A	20	0
F8	TEX615	Converted	#N/A	#N/A	#N/A	20	0
F9	Cy5	Genomic	SHS2_100	31.2	100	20	0
F9	Cy5_5	IPC	SHS2_100	85.56	100	20	0
F9	FAM	Long	SHS2_100	28.91	100	20	0
F9	HEX	Short	SHS2_100	28.97	100	20	0
F9	TEX615	Converted	SHS2_100	24.21	100	20	0
G1	Cy5	Genomic	StdB	27.41	#N/A	20	0
G1	Cy5_5	IPC	StdB	96.49	#N/A	20	0
G1	FAM	Long	StdB	26.27	#N/A	20	0
G1	HEX	Short	StdB	28.38	#N/A	20	0
G1	TEX615	Converted	StdB	23.21	#N/A	20	0
G10	Cy5	Genomic	#N/A	#N/A	#N/A	20	0
G10	Cy5_5	IPC	#N/A	#N/A	#N/A	20	0
G10	FAM	Long	#N/A	#N/A	#N/A	20	0
G10	HEX	Short	#N/A	#N/A	#N/A	20	0
G10	TEX615	Converted	#N/A	#N/A	#N/A	20	0
G11	Cy5	Genomic	#N/A	34.95	#N/A	20	0
G11	Cy5_5	IPC	#N/A	37.81	#N/A	20	0
G11	FAM	Long	#N/A	#N/A	#N/A	20	0
G11	HEX	Short	#N/A	#N/A	#N/A	20	0
G11	TEX615	Converted	#N/A	#N/A	#N/A	20	0
G12	Cy5	Genomic	#N/A	#N/A	#N/A	20	0
G12	Cy5_5	IPC	#N/A	#N/A	#N/A	20	0
G12	FAM	Long	#N/A	#N/A	#N/A	20	0
G12	HEX	Short	#N/A	#N/A	#N/A	20	0
G12	TEX615	Converted	#N/A	#N/A	#N/A	20	0
G2	Cy5	Genomic	StdE	32.04	#N/A	20	0
G2	Cy5_5	IPC	StdE	34.41	#N/A	20	0
G2	FAM	Long	StdE	31.33	#N/A	20	0
G2	HEX	Short	StdE	32.95	#N/A	20	0
G2	TEX615	Converted	StdE	27.74	#N/A	20	0
G3	Cy5	Genomic	SHS3_100	30.93	100	20	0
G3	Cy5_5	IPC	SHS3_100	-2.85	100	20	0
G3	FAM	Long	SHS3_100	29.21	100	20	0
G3	HEX	Short	SHS3_100	29.53	100	20	0
G3	TEX615	Converted	SHS3_100	24.77	100	20	0
G4	Cy5	Genomic	SHS3_100	30.89	100	20	0
G4	Cy5_5	IPC	SHS3_100	31.49	100	20	0
G4	FAM	Long	SHS3_100	28.88	100	20	0
G4	HEX	Short	SHS3_100	29.48	100	20	0
G4	TEX615	Converted	SHS3_100	24.77	100	20	0
G5	Cy5	Genomic	SHS3_10	34.36	10	20	0
G5	Cy5_5	IPC	SHS3_10	26.78	10	20	0
G5	FAM	Long	SHS3_10	#N/A	10	20	0
G5	HEX	Short	SHS3_10	33.3	10	20	0
G5	TEX615	Converted	SHS3_10	29.87	10	20	0
G6	Cy5	Genomic	SHS3_10	33.49	10	20	0
G6	Cy5_5	IPC	SHS3_10	-26.97	10	20	0
G6	FAM	Long	SHS3_10	#N/A	10	20	0
G6	HEX	Short	SHS3_10	33.66	10	20	0
G6	TEX615	Converted	SHS3_10	30.01	10	20	0
G7	Cy5	Genomic	SHS3_1	33.36	1	20	0
G7	Cy5_5	IPC	SHS3_1	10.33	1	20	0
G7	FAM	Long	SHS3_1	#N/A	1	20	0
G7	HEX	Short	SHS3_1	33.31	1	20	0
G7	TEX615	Converted	SHS3_1	32.23	1	20	0
G8	Cy5	Genomic	SHS3_1	33.84	1	20	0
G8	Cy5_5	IPC	SHS3_1	83.22	1	20	0
G8	FAM	Long	SHS3_1	#N/A	1	20	0
G8	HEX	Short	SHS3_1	34.01	1	20	0
G8	TEX615	Converted	SHS3_1	32.02	1	20	0
G9	Cy5	Genomic	#N/A	#N/A	#N/A	20	0
G9	Cy5_5	IPC	#N/A	#N/A	#N/A	20	0
G9	FAM	Long	#N/A	#N/A	#N/A	20	0
G9	HEX	Short	#N/A	#N/A	#N/A	20	0
G9	TEX615	Converted	#N/A	#N/A	#N/A	20	0
H1	Cy5	Genomic	StdC	29.07	#N/A	20	0
H1	Cy5_5	IPC	StdC	-6.52	#N/A	20	0
H1	FAM	Long	StdC	27.9	#N/A	20	0
H1	HEX	Short	StdC	29.75	#N/A	20	0
H1	TEX615	Converted	StdC	24.68	#N/A	20	0
H10	Cy5	Genomic	#N/A	#N/A	#N/A	20	0
H10	Cy5_5	IPC	#N/A	#N/A	#N/A	20	0
H10	FAM	Long	#N/A	#N/A	#N/A	20	0
H10	HEX	Short	#N/A	#N/A	#N/A	20	0
H10	TEX615	Converted	#N/A	#N/A	#N/A	20	0
H11	Cy5	Genomic	#N/A	34.78	#N/A	20	0
H11	Cy5_5	IPC	#N/A	51.32	#N/A	20	0
H11	FAM	Long	#N/A	#N/A	#N/A	20	0
H11	HEX	Short	#N/A	#N/A	#N/A	20	0
H11	TEX615	Converted	#N/A	#N/A	#N/A	20	0
H12	Cy5	Genomic	#N/A	#N/A	#N/A	20	0
H12	Cy5_5	IPC	#N/A	35.04	#N/A	20	0
H12	FAM	Long	#N/A	27.5	#N/A	20	0
H12	HEX	Short	#N/A	30.06	#N/A	20	0
H12	TEX615	Converted	#N/A	21.75	#N/A	20	0
H2	Cy5	Genomic	#N/A	#N/A	#N/A	20	0
H2	Cy5_5	IPC	#N/A	#N/A	#N/A	20	0
H2	FAM	Long	#N/A	#N/A	#N/A	20	0
H2	HEX	Short	#N/A	#N/A	#N/A	20	0
H2	TEX615	Converted	#N/A	#N/A	#N/A	20	0
H3	Cy5	Genomic	SHS3_20	32.83	20	20	0
H3	Cy5_5	IPC	SHS3_20	45.13	20	20	0
H3	FAM	Long	SHS3_20	33.04	20	20	0
H3	HEX	Short	SHS3_20	32.38	20	20	0
H3	TEX615	Converted	SHS3_20	28.17	20	20	0
H4	Cy5	Genomic	SHS3_20	32.67	20	20	0
H4	Cy5_5	IPC	SHS3_20	29.16	20	20	0
H4	FAM	Long	SHS3_20	33.13	20	20	0
H4	HEX	Short	SHS3_20	32.64	20	20	0
H4	TEX615	Converted	SHS3_20	28.15	20	20	0
H5	Cy5	Genomic	SHS3_5	31.77	5	20	0
H5	Cy5_5	IPC	SHS3_5	37.24	5	20	0
H5	FAM	Long	SHS3_5	#N/A	5	20	0
H5	HEX	Short	SHS3_5	34.54	5	20	0
H5	TEX615	Converted	SHS3_5	29.88	5	20	0
H6	Cy5	Genomic	SHS3_5	31.65	5	20	0
H6	Cy5_5	IPC	SHS3_5	35.82	5	20	0
H6	FAM	Long	SHS3_5	#N/A	5	20	0
H6	HEX	Short	SHS3_5	#N/A	5	20	0
H6	TEX615	Converted	SHS3_5	29.86	5	20	0
H7	Cy5	Genomic	SHS3_100	29.31	100	20	0
H7	Cy5_5	IPC	SHS3_100	-20.97	100	20	0
H7	FAM	Long	SHS3_100	28.63	100	20	0
H7	HEX	Short	SHS3_100	28.85	100	20	0
H7	TEX615	Converted	SHS3_100	24.37	100	20	0
H8	Cy5	Genomic	SHS3_100	29.39	100	20	0
H8	Cy5_5	IPC	SHS3_100	30.09	100	20	0
H8	FAM	Long	SHS3_100	28.33	100	20	0
H8	HEX	Short	SHS3_100	28.94	100	20	0
H8	TEX615	Converted	SHS3_100	24.3	100	20	0
H9	Cy5	Genomic	#N/A	#N/A	#N/A	20	0
H9	Cy5_5	IPC	#N/A	#N/A	#N/A	20	0
H9	FAM	Long	#N/A	#N/A	#N/A	20	0
H9	HEX	Short	#N/A	#N/A	#N/A	20	0
H9	TEX615	Converted	#N/A	#N/A	#N/A	20	0

## Sheet: EC_2
Well	Fluor	Target	Sample	Cq	DNA_input_ng	Elution_volume_ul	excluded
A1	Cy5	Genomic	StdA	25.89	#N/A	20	0
A1	Cy5_5	IPC	StdA	-23.28	#N/A	20	0
A1	FAM	Long	StdA	24.88	#N/A	20	0
A1	HEX	Short	StdA	26.34	#N/A	20	0
A1	TEX615	Converted	StdA	21.22	#N/A	20	0
A10	Cy5	Genomic	#N/A	#N/A	#N/A	20	0
A10	Cy5_5	IPC	#N/A	#N/A	#N/A	20	0
A10	FAM	Long	#N/A	#N/A	#N/A	20	0
A10	HEX	Short	#N/A	#N/A	#N/A	20	0
A10	TEX615	Converted	#N/A	#N/A	#N/A	20	0
A11	Cy5	Genomic	S_5ft	32.43	100	20	0
A11	Cy5_5	IPC	S_5ft	12.8	100	20	0
A11	FAM	Long	S_5ft	30.54	100	20	0
A11	HEX	Short	S_5ft	30.45	100	20	0
A11	TEX615	Converted	S_5ft	25.79	100	20	0
A12	Cy5	Genomic	S_5ft	32.16	100	20	0
A12	Cy5_5	IPC	S_5ft	17.05	100	20	0
A12	FAM	Long	S_5ft	30.17	100	20	0
A12	HEX	Short	S_5ft	30.41	100	20	0
A12	TEX615	Converted	S_5ft	26.29	100	20	0
A2	Cy5	Genomic	StdA	25.97	#N/A	20	0
A2	Cy5_5	IPC	StdA	29.92	#N/A	20	0
A2	FAM	Long	StdA	24.99	#N/A	20	0
A2	HEX	Short	StdA	26.26	#N/A	20	0
A2	TEX615	Converted	StdA	21.12	#N/A	20	0
A3	Cy5	Genomic	SHS1_100	29.86	100	20	0
A3	Cy5_5	IPC	SHS1_100	30.31	100	20	0
A3	FAM	Long	SHS1_100	29.77	100	20	0
A3	HEX	Short	SHS1_100	29.41	100	20	0
A3	TEX615	Converted	SHS1_100	25	100	20	0
A4	Cy5	Genomic	SHS1_100	29.42	100	20	0
A4	Cy5_5	IPC	SHS1_100	25.55	100	20	0
A4	FAM	Long	SHS1_100	29.54	100	20	0
A4	HEX	Short	SHS1_100	29.69	100	20	0
A4	TEX615	Converted	SHS1_100	25.12	100	20	0
A5	Cy5	Genomic	SHS2_100	30.83	100	20	0
A5	Cy5_5	IPC	SHS2_100	28.24	100	20	0
A5	FAM	Long	SHS2_100	29.24	100	20	0
A5	HEX	Short	SHS2_100	29.47	100	20	0
A5	TEX615	Converted	SHS2_100	24.53	100	20	0
A6	Cy5	Genomic	SHS2_100	31.13	100	20	0
A6	Cy5_5	IPC	SHS2_100	28.03	100	20	0
A6	FAM	Long	SHS2_100	29.06	100	20	0
A6	HEX	Short	SHS2_100	29.66	100	20	0
A6	TEX615	Converted	SHS2_100	24.65	100	20	0
A7	Cy5	Genomic	SHS3_100	29.76	100	20	0
A7	Cy5_5	IPC	SHS3_100	37.27	100	20	0
A7	FAM	Long	SHS3_100	29.43	100	20	0
A7	HEX	Short	SHS3_100	29.53	100	20	0
A7	TEX615	Converted	SHS3_100	24.51	100	20	0
A8	Cy5	Genomic	SHS3_100	29.86	100	20	0
A8	Cy5_5	IPC	SHS3_100	37.6	100	20	0
A8	FAM	Long	SHS3_100	29.22	100	20	0
A8	HEX	Short	SHS3_100	29.52	100	20	0
A8	TEX615	Converted	SHS3_100	24.28	100	20	0
A9	Cy5	Genomic	#N/A	#N/A	#N/A	20	0
A9	Cy5_5	IPC	#N/A	#N/A	#N/A	20	0
A9	FAM	Long	#N/A	#N/A	#N/A	20	0
A9	HEX	Short	#N/A	#N/A	#N/A	20	0
A9	TEX615	Converted	#N/A	#N/A	#N/A	20	0
B1	Cy5	Genomic	StdB	27.79	#N/A	20	0
B1	Cy5_5	IPC	StdB	33.13	#N/A	20	0
B1	FAM	Long	StdB	26.43	#N/A	20	0
B1	HEX	Short	StdB	27.54	#N/A	20	0
B1	TEX615	Converted	StdB	22.71	#N/A	20	0
B10	Cy5	Genomic	#N/A	#N/A	#N/A	20	0
B10	Cy5_5	IPC	#N/A	#N/A	#N/A	20	0
B10	FAM	Long	#N/A	#N/A	#N/A	20	0
B10	HEX	Short	#N/A	#N/A	#N/A	20	0
B10	TEX615	Converted	#N/A	#N/A	#N/A	20	0
B11	Cy5	Genomic	S2_5ft	31.11	100	20	0
B11	Cy5_5	IPC	S2_5ft	27.36	100	20	0
B11	FAM	Long	S2_5ft	29.68	100	20	0
B11	HEX	Short	S2_5ft	29.37	100	20	0
B11	TEX615	Converted	S2_5ft	24.71	100	20	0
B12	Cy5	Genomic	S2_5ft	30.72	100	20	0
B12	Cy5_5	IPC	S2_5ft	106.49	100	20	0
B12	FAM	Long	S2_5ft	29.37	100	20	0
B12	HEX	Short	S2_5ft	29.45	100	20	0
B12	TEX615	Converted	S2_5ft	25.13	100	20	0
B2	Cy5	Genomic	StdB	27.61	#N/A	20	0
B2	Cy5_5	IPC	StdB	40.38	#N/A	20	0
B2	FAM	Long	StdB	26.47	#N/A	20	0
B2	HEX	Short	StdB	28.23	#N/A	20	0
B2	TEX615	Converted	StdB	22.75	#N/A	20	0
B3	Cy5	Genomic	SHS1_20	33.67	20	20	0
B3	Cy5_5	IPC	SHS1_20	11.09	20	20	0
B3	FAM	Long	SHS1_20	#N/A	20	20	0
B3	HEX	Short	SHS1_20	33.88	20	20	0
B3	TEX615	Converted	SHS1_20	29.44	20	20	0
B4	Cy5	Genomic	SHS1_20	32.91	20	20	0
B4	Cy5_5	IPC	SHS1_20	28.99	20	20	0
B4	FAM	Long	SHS1_20	#N/A	20	20	0
B4	HEX	Short	SHS1_20	#N/A	20	20	0
B4	TEX615	Converted	SHS1_20	29.49	20	20	0
B5	Cy5	Genomic	SHS2_20	33.17	20	20	0
B5	Cy5_5	IPC	SHS2_20	6.35	20	20	0
B5	FAM	Long	SHS2_20	33.33	20	20	0
B5	HEX	Short	SHS2_20	33.21	20	20	0
B5	TEX615	Converted	SHS2_20	28.1	20	20	0
B6	Cy5	Genomic	SHS2_20	33.91	20	20	0
B6	Cy5_5	IPC	SHS2_20	33.37	20	20	0
B6	FAM	Long	SHS2_20	#N/A	20	20	0
B6	HEX	Short	SHS2_20	32.55	20	20	0
B6	TEX615	Converted	SHS2_20	27.76	20	20	0
B7	Cy5	Genomic	SHS3_20	32.64	20	20	0
B7	Cy5_5	IPC	SHS3_20	17.6	20	20	0
B7	FAM	Long	SHS3_20	#N/A	20	20	0
B7	HEX	Short	SHS3_20	32.7	20	20	0
B7	TEX615	Converted	SHS3_20	28.17	20	20	0
B8	Cy5	Genomic	SHS3_20	33.34	20	20	0
B8	Cy5_5	IPC	SHS3_20	5.15	20	20	0
B8	FAM	Long	SHS3_20	34.4	20	20	0
B8	HEX	Short	SHS3_20	33.56	20	20	0
B8	TEX615	Converted	SHS3_20	28	20	20	0
B9	Cy5	Genomic	#N/A	#N/A	#N/A	20	0
B9	Cy5_5	IPC	#N/A	#N/A	#N/A	20	0
B9	FAM	Long	#N/A	#N/A	#N/A	20	0
B9	HEX	Short	#N/A	#N/A	#N/A	20	0
B9	TEX615	Converted	#N/A	#N/A	#N/A	20	0
C1	Cy5	Genomic	StdC	29.13	#N/A	20	0
C1	Cy5_5	IPC	StdC	-53.01	#N/A	20	0
C1	FAM	Long	StdC	28.03	#N/A	20	0
C1	HEX	Short	StdC	29.75	#N/A	20	0
C1	TEX615	Converted	StdC	24.29	#N/A	20	0
C10	Cy5	Genomic	#N/A	#N/A	#N/A	20	0
C10	Cy5_5	IPC	#N/A	#N/A	#N/A	20	0
C10	FAM	Long	#N/A	#N/A	#N/A	20	0
C10	HEX	Short	#N/A	#N/A	#N/A	20	0
C10	TEX615	Converted	#N/A	#N/A	#N/A	20	0
C11	Cy5	Genomic	S3_5ft	30.7	100	20	0
C11	Cy5_5	IPC	S3_5ft	40.12	100	20	0
C11	FAM	Long	S3_5ft	29.03	100	20	0
C11	HEX	Short	S3_5ft	29.46	100	20	0
C11	TEX615	Converted	S3_5ft	24.57	100	20	0
C12	Cy5	Genomic	S3_5ft	30.49	100	20	0
C12	Cy5_5	IPC	S3_5ft	19.61	100	20	0
C12	FAM	Long	S3_5ft	30	100	20	0
C12	HEX	Short	S3_5ft	29.78	100	20	0
C12	TEX615	Converted	S3_5ft	25.15	100	20	0
C2	Cy5	Genomic	StdC	29.22	#N/A	20	0
C2	Cy5_5	IPC	StdC	48.05	#N/A	20	0
C2	FAM	Long	StdC	28.1	#N/A	20	0
C2	HEX	Short	StdC	29.45	#N/A	20	0
C2	TEX615	Converted	StdC	24.44	#N/A	20	0
C3	Cy5	Genomic	SHS1_10	31.56	10	20	0
C3	Cy5_5	IPC	SHS1_10	67.06	10	20	0
C3	FAM	Long	SHS1_10	#N/A	10	20	0
C3	HEX	Short	SHS1_10	32.35	10	20	0
C3	TEX615	Converted	SHS1_10	28.51	10	20	0
C4	Cy5	Genomic	SHS1_10	31.98	10	20	0
C4	Cy5_5	IPC	SHS1_10	31.53	10	20	0
C4	FAM	Long	SHS1_10	#N/A	10	20	0
C4	HEX	Short	SHS1_10	33.12	10	20	0
C4	TEX615	Converted	SHS1_10	28.59	10	20	0
C5	Cy5	Genomic	SHS2_10	33.69	10	20	0
C5	Cy5_5	IPC	SHS2_10	26.58	10	20	0
C5	FAM	Long	SHS2_10	34.38	10	20	0
C5	HEX	Short	SHS2_10	33.19	10	20	0
C5	TEX615	Converted	SHS2_10	28.88	10	20	0
C6	Cy5	Genomic	SHS2_10	33.1	10	20	0
C6	Cy5_5	IPC	SHS2_10	24.94	10	20	0
C6	FAM	Long	SHS2_10	#N/A	10	20	0
C6	HEX	Short	SHS2_10	32.96	10	20	0
C6	TEX615	Converted	SHS2_10	28.78	10	20	0
C7	Cy5	Genomic	SHS3_10	34.24	10	20	0
C7	Cy5_5	IPC	SHS3_10	40.38	10	20	0
C7	FAM	Long	SHS3_10	34.37	10	20	0
C7	HEX	Short	SHS3_10	33.53	10	20	0
C7	TEX615	Converted	SHS3_10	28.82	10	20	0
C8	Cy5	Genomic	SHS3_10	33.15	10	20	0
C8	Cy5_5	IPC	SHS3_10	26.52	10	20	0
C8	FAM	Long	SHS3_10	34.22	10	20	0
C8	HEX	Short	SHS3_10	33.27	10	20	0
C8	TEX615	Converted	SHS3_10	28.95	10	20	0
C9	Cy5	Genomic	#N/A	#N/A	#N/A	20	0
C9	Cy5_5	IPC	#N/A	#N/A	#N/A	20	0
C9	FAM	Long	#N/A	#N/A	#N/A	20	0
C9	HEX	Short	#N/A	#N/A	#N/A	20	0
C9	TEX615	Converted	#N/A	#N/A	#N/A	20	0
D1	Cy5	Genomic	StdD	30.77	#N/A	20	0
D1	Cy5_5	IPC	StdD	34.11	#N/A	20	0
D1	FAM	Long	StdD	30.1	#N/A	20	0
D1	HEX	Short	StdD	31.35	#N/A	20	0
D1	TEX615	Converted	StdD	26.09	#N/A	20	0
D10	Cy5	Genomic	#N/A	#N/A	#N/A	20	0
D10	Cy5_5	IPC	#N/A	#N/A	#N/A	20	0
D10	FAM	Long	#N/A	#N/A	#N/A	20	0
D10	HEX	Short	#N/A	#N/A	#N/A	20	0
D10	TEX615	Converted	#N/A	#N/A	#N/A	20	0
D11	Cy5	Genomic	S1_10ft	32.44	100	20	0
D11	Cy5_5	IPC	S1_10ft	29.69	100	20	0
D11	FAM	Long	S1_10ft	30.81	100	20	0
D11	HEX	Short	S1_10ft	30.26	100	20	0
D11	TEX615	Converted	S1_10ft	25.2	100	20	0
D12	Cy5	Genomic	S1_10ft	31.77	100	20	0
D12	Cy5_5	IPC	S1_10ft	-0.56	100	20	0
D12	FAM	Long	S1_10ft	29.98	100	20	0
D12	HEX	Short	S1_10ft	30.09	100	20	0
D12	TEX615	Converted	S1_10ft	25.54	100	20	0
D2	Cy5	Genomic	StdD	30.42	#N/A	20	0
D2	Cy5_5	IPC	StdD	4539.2	#N/A	20	0
D2	FAM	Long	StdD	30.41	#N/A	20	0
D2	HEX	Short	StdD	31.14	#N/A	20	0
D2	TEX615	Converted	StdD	26.16	#N/A	20	0
D3	Cy5	Genomic	SHS1_5	32.79	5	20	0
D3	Cy5_5	IPC	SHS1_5	36.95	5	20	0
D3	FAM	Long	SHS1_5	#N/A	5	20	0
D3	HEX	Short	SHS1_5	33.75	5	20	0
D3	TEX615	Converted	SHS1_5	29.81	5	20	0
D4	Cy5	Genomic	SHS1_5	33.27	5	20	0
D4	Cy5_5	IPC	SHS1_5	36.11	5	20	0
D4	FAM	Long	SHS1_5	#N/A	5	20	0
D4	HEX	Short	SHS1_5	#N/A	5	20	0
D4	TEX615	Converted	SHS1_5	29.91	5	20	0
D5	Cy5	Genomic	SHS2_5	33	5	20	0
D5	Cy5_5	IPC	SHS2_5	-11.38	5	20	0
D5	FAM	Long	SHS2_5	34.81	5	20	0
D5	HEX	Short	SHS2_5	#N/A	5	20	0
D5	TEX615	Converted	SHS2_5	30.03	5	20	0
D6	Cy5	Genomic	SHS2_5	33.16	5	20	0
D6	Cy5_5	IPC	SHS2_5	68.83	5	20	0
D6	FAM	Long	SHS2_5	#N/A	5	20	0
D6	HEX	Short	SHS2_5	#N/A	5	20	0
D6	TEX615	Converted	SHS2_5	29.74	5	20	0
D7	Cy5	Genomic	SHS3_5	33.8	5	20	0
D7	Cy5_5	IPC	SHS3_5	12.12	5	20	0
D7	FAM	Long	SHS3_5	#N/A	5	20	0
D7	HEX	Short	SHS3_5	34.05	5	20	0
D7	TEX615	Converted	SHS3_5	29.54	5	20	0
D8	Cy5	Genomic	SHS3_5	32.62	5	20	0
D8	Cy5_5	IPC	SHS3_5	4.01	5	20	0
D8	FAM	Long	SHS3_5	#N/A	5	20	0
D8	HEX	Short	SHS3_5	34.61	5	20	0
D8	TEX615	Converted	SHS3_5	29.64	5	20	0
D9	Cy5	Genomic	#N/A	#N/A	#N/A	20	0
D9	Cy5_5	IPC	#N/A	#N/A	#N/A	20	0
D9	FAM	Long	#N/A	#N/A	#N/A	20	0
D9	HEX	Short	#N/A	#N/A	#N/A	20	0
D9	TEX615	Converted	#N/A	#N/A	#N/A	20	0
E1	Cy5	Genomic	StdE	31.95	#N/A	20	0
E1	Cy5_5	IPC	StdE	47.41	#N/A	20	0
E1	FAM	Long	StdE	31.44	#N/A	20	0
E1	HEX	Short	StdE	32.86	#N/A	20	0
E1	TEX615	Converted	StdE	27.46	#N/A	20	0
E10	Cy5	Genomic	#N/A	#N/A	#N/A	20	0
E10	Cy5_5	IPC	#N/A	#N/A	#N/A	20	0
E10	FAM	Long	#N/A	#N/A	#N/A	20	0
E10	HEX	Short	#N/A	#N/A	#N/A	20	0
E10	TEX615	Converted	#N/A	#N/A	#N/A	20	0
E11	Cy5	Genomic	S2_10ft	31.19	100	20	0
E11	Cy5_5	IPC	S2_10ft	36.63	100	20	0
E11	FAM	Long	S2_10ft	29.4	100	20	0
E11	HEX	Short	S2_10ft	29.55	100	20	0
E11	TEX615	Converted	S2_10ft	24.65	100	20	0
E12	Cy5	Genomic	S2_10ft	30.88	100	20	0
E12	Cy5_5	IPC	S2_10ft	38.44	100	20	0
E12	FAM	Long	S2_10ft	29.53	100	20	0
E12	HEX	Short	S2_10ft	29.54	100	20	0
E12	TEX615	Converted	S2_10ft	25.09	100	20	0
E2	Cy5	Genomic	StdE	32.86	#N/A	20	0
E2	Cy5_5	IPC	StdE	30.66	#N/A	20	0
E2	FAM	Long	StdE	33.2	#N/A	20	0
E2	HEX	Short	StdE	32.68	#N/A	20	0
E2	TEX615	Converted	StdE	27.32	#N/A	20	0
E3	Cy5	Genomic	SHS1_1	34.5	1	20	0
E3	Cy5_5	IPC	SHS1_1	-17.03	1	20	0
E3	FAM	Long	SHS1_1	#N/A	1	20	0
E3	HEX	Short	SHS1_1	#N/A	1	20	0
E3	TEX615	Converted	SHS1_1	34.66	1	20	0
E4	Cy5	Genomic	SHS1_1	#N/A	1	20	0
E4	Cy5_5	IPC	SHS1_1	-56.97	1	20	0
E4	FAM	Long	SHS1_1	#N/A	1	20	0
E4	HEX	Short	SHS1_1	#N/A	1	20	0
E4	TEX615	Converted	SHS1_1	#N/A	1	20	0
E5	Cy5	Genomic	SHS2_1	32.87	1	20	0
E5	Cy5_5	IPC	SHS2_1	29.69	1	20	0
E5	FAM	Long	SHS2_1	#N/A	1	20	0
E5	HEX	Short	SHS2_1	#N/A	1	20	0
E5	TEX615	Converted	SHS2_1	31.6	1	20	0
E6	Cy5	Genomic	SHS2_1	33.31	1	20	0
E6	Cy5_5	IPC	SHS2_1	-4.74	1	20	0
E6	FAM	Long	SHS2_1	#N/A	1	20	0
E6	HEX	Short	SHS2_1	#N/A	1	20	0
E6	TEX615	Converted	SHS2_1	31.87	1	20	0
E7	Cy5	Genomic	SHS3_1	32.61	1	20	0
E7	Cy5_5	IPC	SHS3_1	35.91	1	20	0
E7	FAM	Long	SHS3_1	#N/A	1	20	0
E7	HEX	Short	SHS3_1	#N/A	1	20	0
E7	TEX615	Converted	SHS3_1	32.21	1	20	0
E8	Cy5	Genomic	SHS3_1	32.47	1	20	0
E8	Cy5_5	IPC	SHS3_1	26.65	1	20	0
E8	FAM	Long	SHS3_1	#N/A	1	20	0
E8	HEX	Short	SHS3_1	#N/A	1	20	0
E8	TEX615	Converted	SHS3_1	32.13	1	20	0
E9	Cy5	Genomic	#N/A	#N/A	#N/A	20	0
E9	Cy5_5	IPC	#N/A	#N/A	#N/A	20	0
E9	FAM	Long	#N/A	#N/A	#N/A	20	0
E9	HEX	Short	#N/A	#N/A	#N/A	20	0
E9	TEX615	Converted	#N/A	#N/A	#N/A	20	0
F1	Cy5	Genomic	StdA	25.98	#N/A	20	0
F1	Cy5_5	IPC	StdA	4.95	#N/A	20	0
F1	FAM	Long	StdA	24.39	#N/A	20	0
F1	HEX	Short	StdA	26.13	#N/A	20	0
F1	TEX615	Converted	StdA	20.73	#N/A	20	0
F10	Cy5	Genomic	#N/A	#N/A	#N/A	20	0
F10	Cy5_5	IPC	#N/A	#N/A	#N/A	20	0
F10	FAM	Long	#N/A	#N/A	#N/A	20	0
F10	HEX	Short	#N/A	#N/A	#N/A	20	0
F10	TEX615	Converted	#N/A	#N/A	#N/A	20	0
F11	Cy5	Genomic	S3_10ft	30.84	100	20	0
F11	Cy5_5	IPC	S3_10ft	15.31	100	20	0
F11	FAM	Long	S3_10ft	29.59	100	20	0
F11	HEX	Short	S3_10ft	29.43	100	20	0
F11	TEX615	Converted	S3_10ft	24.73	100	20	0
F12	Cy5	Genomic	S3_10ft	30.75	100	20	0
F12	Cy5_5	IPC	S3_10ft	31.7	100	20	0
F12	FAM	Long	S3_10ft	29.3	100	20	0
F12	HEX	Short	S3_10ft	29.44	100	20	0
F12	TEX615	Converted	S3_10ft	24.71	100	20	0
F2	Cy5	Genomic	StdD	30.76	#N/A	20	0
F2	Cy5_5	IPC	StdD	30.5	#N/A	20	0
F2	FAM	Long	StdD	30.88	#N/A	20	0
F2	HEX	Short	StdD	31.59	#N/A	20	0
F2	TEX615	Converted	StdD	25.94	#N/A	20	0
F3	Cy5	Genomic	#N/A	#N/A	#N/A	20	0
F3	Cy5_5	IPC	#N/A	#N/A	#N/A	20	0
F3	FAM	Long	#N/A	#N/A	#N/A	20	0
F3	HEX	Short	#N/A	#N/A	#N/A	20	0
F3	TEX615	Converted	#N/A	#N/A	#N/A	20	0
F4	Cy5	Genomic	#N/A	#N/A	#N/A	20	0
F4	Cy5_5	IPC	#N/A	#N/A	#N/A	20	0
F4	FAM	Long	#N/A	#N/A	#N/A	20	0
F4	HEX	Short	#N/A	#N/A	#N/A	20	0
F4	TEX615	Converted	#N/A	#N/A	#N/A	20	0
F5	Cy5	Genomic	#N/A	#N/A	#N/A	20	0
F5	Cy5_5	IPC	#N/A	#N/A	#N/A	20	0
F5	FAM	Long	#N/A	#N/A	#N/A	20	0
F5	HEX	Short	#N/A	#N/A	#N/A	20	0
F5	TEX615	Converted	#N/A	#N/A	#N/A	20	0
F6	Cy5	Genomic	#N/A	#N/A	#N/A	20	0
F6	Cy5_5	IPC	#N/A	#N/A	#N/A	20	0
F6	FAM	Long	#N/A	#N/A	#N/A	20	0
F6	HEX	Short	#N/A	#N/A	#N/A	20	0
F6	TEX615	Converted	#N/A	#N/A	#N/A	20	0
F7	Cy5	Genomic	#N/A	#N/A	#N/A	20	0
F7	Cy5_5	IPC	#N/A	#N/A	#N/A	20	0
F7	FAM	Long	#N/A	#N/A	#N/A	20	0
F7	HEX	Short	#N/A	#N/A	#N/A	20	0
F7	TEX615	Converted	#N/A	#N/A	#N/A	20	0
F8	Cy5	Genomic	#N/A	#N/A	#N/A	20	0
F8	Cy5_5	IPC	#N/A	#N/A	#N/A	20	0
F8	FAM	Long	#N/A	#N/A	#N/A	20	0
F8	HEX	Short	#N/A	#N/A	#N/A	20	0
F8	TEX615	Converted	#N/A	#N/A	#N/A	20	0
F9	Cy5	Genomic	#N/A	#N/A	#N/A	20	0
F9	Cy5_5	IPC	#N/A	#N/A	#N/A	20	0
F9	FAM	Long	#N/A	#N/A	#N/A	20	0
F9	HEX	Short	#N/A	#N/A	#N/A	20	0
F9	TEX615	Converted	#N/A	#N/A	#N/A	20	0
G1	Cy5	Genomic	StdB	27.66	#N/A	20	0
G1	Cy5_5	IPC	StdB	40.08	#N/A	20	0
G1	FAM	Long	StdB	26.19	#N/A	20	0
G1	HEX	Short	StdB	28.14	#N/A	20	0
G1	TEX615	Converted	StdB	22.72	#N/A	20	0
G10	Cy5	Genomic	#N/A	#N/A	#N/A	20	0
G10	Cy5_5	IPC	#N/A	#N/A	#N/A	20	0
G10	FAM	Long	#N/A	#N/A	#N/A	20	0
G10	HEX	Short	#N/A	#N/A	#N/A	20	0
G10	TEX615	Converted	#N/A	#N/A	#N/A	20	0
G11	Cy5	Genomic	#N/A	#N/A	#N/A	20	0
G11	Cy5_5	IPC	#N/A	46.57	#N/A	20	0
G11	FAM	Long	#N/A	#N/A	#N/A	20	0
G11	HEX	Short	#N/A	#N/A	#N/A	20	0
G11	TEX615	Converted	#N/A	#N/A	#N/A	20	0
G12	Cy5	Genomic	#N/A	#N/A	#N/A	20	0
G12	Cy5_5	IPC	#N/A	49.04	#N/A	20	0
G12	FAM	Long	#N/A	27.9	#N/A	20	0
G12	HEX	Short	#N/A	29.9	#N/A	20	0
G12	TEX615	Converted	#N/A	21.19	#N/A	20	0
G2	Cy5	Genomic	StdE	31.77	#N/A	20	0
G2	Cy5_5	IPC	StdE	133.67	#N/A	20	0
G2	FAM	Long	StdE	31.74	#N/A	20	0
G2	HEX	Short	StdE	32.77	#N/A	20	0
G2	TEX615	Converted	StdE	27.86	#N/A	20	0
G3	Cy5	Genomic	S1_binding1	31.92	100	20	0
G3	Cy5_5	IPC	S1_binding1	17.75	100	20	0
G3	FAM	Long	S1_binding1	30.43	100	20	0
G3	HEX	Short	S1_binding1	31.05	100	20	0
G3	TEX615	Converted	S1_binding1	25.84	100	20	0
G4	Cy5	Genomic	S1_binding1	31.97	100	20	0
G4	Cy5_5	IPC	S1_binding1	25.2	100	20	0
G4	FAM	Long	S1_binding1	30.21	100	20	0
G4	HEX	Short	S1_binding1	30.49	100	20	0
G4	TEX615	Converted	S1_binding1	25.84	100	20	0
G5	Cy5	Genomic	S2_binding1	30.29	100	20	0
G5	Cy5_5	IPC	S2_binding1	17.91	100	20	0
G5	FAM	Long	S2_binding1	28.22	100	20	0
G5	HEX	Short	S2_binding1	28.68	100	20	0
G5	TEX615	Converted	S2_binding1	23.63	100	20	0
G6	Cy5	Genomic	S2_binding1	30.32	100	20	0
G6	Cy5_5	IPC	S2_binding1	45.81	100	20	0
G6	FAM	Long	S2_binding1	28.27	100	20	0
G6	HEX	Short	S2_binding1	28.91	100	20	0
G6	TEX615	Converted	S2_binding1	23.54	100	20	0
G7	Cy5	Genomic	S3_binding1	30.31	100	20	0
G7	Cy5_5	IPC	S3_binding1	36.71	100	20	0
G7	FAM	Long	S3_binding1	28.32	100	20	0
G7	HEX	Short	S3_binding1	28.69	100	20	0
G7	TEX615	Converted	S3_binding1	23.63	100	20	0
G8	Cy5	Genomic	S3_binding1	30.26	100	20	0
G8	Cy5_5	IPC	S3_binding1	144.9	100	20	0
G8	FAM	Long	S3_binding1	28.54	100	20	0
G8	HEX	Short	S3_binding1	28.69	100	20	0
G8	TEX615	Converted	S3_binding1	23.47	100	20	0
G9	Cy5	Genomic	#N/A	#N/A	#N/A	20	0
G9	Cy5_5	IPC	#N/A	#N/A	#N/A	20	0
G9	FAM	Long	#N/A	#N/A	#N/A	20	0
G9	HEX	Short	#N/A	#N/A	#N/A	20	0
G9	TEX615	Converted	#N/A	#N/A	#N/A	20	0
H1	Cy5	Genomic	StdC	29.49	#N/A	20	0
H1	Cy5_5	IPC	StdC	2.04	#N/A	20	0
H1	FAM	Long	StdC	28.15	#N/A	20	0
H1	HEX	Short	StdC	29.8	#N/A	20	0
H1	TEX615	Converted	StdC	24.64	#N/A	20	0
H10	Cy5	Genomic	#N/A	#N/A	#N/A	20	0
H10	Cy5_5	IPC	#N/A	#N/A	#N/A	20	0
H10	FAM	Long	#N/A	#N/A	#N/A	20	0
H10	HEX	Short	#N/A	#N/A	#N/A	20	0
H10	TEX615	Converted	#N/A	#N/A	#N/A	20	0
H11	Cy5	Genomic	#N/A	#N/A	#N/A	20	0
H11	Cy5_5	IPC	#N/A	36.28	#N/A	20	0
H11	FAM	Long	#N/A	#N/A	#N/A	20	0
H11	HEX	Short	#N/A	#N/A	#N/A	20	0
H11	TEX615	Converted	#N/A	#N/A	#N/A	20	0
H12	Cy5	Genomic	#N/A	#N/A	#N/A	20	0
H12	Cy5_5	IPC	#N/A	33.86	#N/A	20	0
H12	FAM	Long	#N/A	28.02	#N/A	20	0
H12	HEX	Short	#N/A	30.12	#N/A	20	0
H12	TEX615	Converted	#N/A	21.39	#N/A	20	0
H2	Cy5	Genomic	#N/A	#N/A	#N/A	20	0
H2	Cy5_5	IPC	#N/A	#N/A	#N/A	20	0
H2	FAM	Long	#N/A	#N/A	#N/A	20	0
H2	HEX	Short	#N/A	#N/A	#N/A	20	0
H2	TEX615	Converted	#N/A	#N/A	#N/A	20	0
H3	Cy5	Genomic	S1_binding5	30.83	100	20	0
H3	Cy5_5	IPC	S1_binding5	29.13	100	20	0
H3	FAM	Long	S1_binding5	29.04	100	20	0
H3	HEX	Short	S1_binding5	29.41	100	20	0
H3	TEX615	Converted	S1_binding5	24.19	100	20	0
H4	Cy5	Genomic	S1_binding5	30.88	100	20	0
H4	Cy5_5	IPC	S1_binding5	39.09	100	20	0
H4	FAM	Long	S1_binding5	28.9	100	20	0
H4	HEX	Short	S1_binding5	29.65	100	20	0
H4	TEX615	Converted	S1_binding5	24.28	100	20	0
H5	Cy5	Genomic	S2_binding5	30.82	100	20	0
H5	Cy5_5	IPC	S2_binding5	31.13	100	20	0
H5	FAM	Long	S2_binding5	28.87	100	20	0
H5	HEX	Short	S2_binding5	29.28	100	20	0
H5	TEX615	Converted	S2_binding5	24.14	100	20	0
H6	Cy5	Genomic	S2_binding5	30.98	100	20	0
H6	Cy5_5	IPC	S2_binding5	10.68	100	20	0
H6	FAM	Long	S2_binding5	28.64	100	20	0
H6	HEX	Short	S2_binding5	29.41	100	20	0
H6	TEX615	Converted	S2_binding5	24.16	100	20	0
H7	Cy5	Genomic	S3_binding5	30.32	100	20	0
H7	Cy5_5	IPC	S3_binding5	-12.78	100	20	0
H7	FAM	Long	S3_binding5	28.79	100	20	0
H7	HEX	Short	S3_binding5	29.05	100	20	0
H7	TEX615	Converted	S3_binding5	24.05	100	20	0
H8	Cy5	Genomic	S3_binding5	30.42	100	20	0
H8	Cy5_5	IPC	S3_binding5	34.03	100	20	0
H8	FAM	Long	S3_binding5	28.47	100	20	0
H8	HEX	Short	S3_binding5	28.92	100	20	0
H8	TEX615	Converted	S3_binding5	23.97	100	20	0
H9	Cy5	Genomic	#N/A	#N/A	#N/A	20	0
H9	Cy5_5	IPC	#N/A	#N/A	#N/A	20	0
H9	FAM	Long	#N/A	#N/A	#N/A	20	0
H9	HEX	Short	#N/A	#N/A	#N/A	20	0
H9	TEX615	Converted	#N/A	#N/A	#N/A	20	0

[truncated: 10 more sheets: EC_3, EC_5, EC_6, EC_7, EC_8, gDNA_set1, gDNA_set2, graphs_sample_list, Statistics_comparative_tests, Statistics_pairwise_tests]
